# Supplementary material for: Dual-color emissive OLED with orthogonal polarization modes
Source: Nat Commun. 2024 Feb 13;15:1331. doi: 10.1038/s41467-024-45311-1 (PMC10864411; doi:10.1038/s41467-024-45311-1)
Supplement: Supplementary file 4 — Supplementary Software 1 [file 41467_2024_45311_MOESM4_ESM.zip]

Archive with 3 entries (3 files):
- Supplementary Software 1/README.txt
- Supplementary Software 1/Supplementary Code.docx
- Supplementary Software 1/Supplementary Software.zip
