# Supplementary material for: Dual-color emissive OLED with orthogonal polarization modes
Source: Nat Commun. 2024 Feb 13;15:1331. doi: 10.1038/s41467-024-45311-1 (PMC10864411; doi:10.1038/s41467-024-45311-1)
Supplement: Supplementary file 4 — Supplementary Software 1 [file 41467_2024_45311_MOESM4_ESM.zip › Supplementary Software 1/README.txt]

The Code files can be used to create models for corrugated and planar OLEDs.
More details can be obtained in the main text or supplementary information.
