# Supplementary material for: Dual-color emissive OLED with orthogonal polarization modes
Source: Nat Commun. 2024 Feb 13;15:1331. doi: 10.1038/s41467-024-45311-1 (PMC10864411; doi:10.1038/s41467-024-45311-1)
Supplement: Supplementary file 7 — Source Data [file 41467_2024_45311_MOESM7_ESM.xlsx]

## Sheet: Fig.1b
EL spectrum of conventional OLED with the same FIrpic-based EML adopting ITO as anode.
Wavelength (nm)	EL Intensity (a. u.)
408.59	0.00237
412.587	0.00237
416.585	0.00237
420.582	0.00237
424.579	0.00237
428.577	0.00237
432.574	0.00243
436.571	0.00282
440.569	0.00491
444.566	0.01374
448.563	0.04334
452.561	0.12117
456.558	0.27972
460.555	0.52367
464.553	0.79128
468.55	0.96394
472.547	0.9798
476.545	0.9625
480.542	0.93585
484.539	0.91279
488.537	0.90683
492.534	0.92192
496.531	0.94248
500.529	0.93531
504.526	0.87108
508.523	0.78994
512.521	0.71428
516.518	0.64532
520.515	0.58355
524.513	0.52882
528.51	0.48059
532.507	0.43803
536.505	0.40023
540.502	0.36629
544.5	0.33541
548.497	0.30695
552.494	0.2804
556.492	0.25542
560.489	0.23181
564.486	0.20945
568.484	0.18831
572.481	0.1684
576.478	0.14974
580.476	0.13238
584.473	0.11634
588.47	0.10164
592.468	0.08827
596.465	0.07622
600.462	0.06544
604.46	0.05588
608.457	0.04747
612.454	0.04013
616.452	0.03377
620.449	0.02831
624.446	0.02366
628.444	0.01973
632.441	0.01643
636.438	0.01368
640.436	0.01141
644.433	0.00954
648.43	0.00803
652.428	0.0068
656.425	0.00582
660.422	0.00503
664.42	0.00441
668.417	0.00393
672.414	0.00355
676.412	0.00326
680.409	0.00303
684.406	0.00286
688.404	0.00273
692.401	0.00263
696.398	0.00256
700.396	0.00251
704.393	0.00247
708.39	0.00244
712.388	0.00242
--	--
--	--
--	--
--	--
--	--
--	--
--	--
--	--
--	--
--	--
--	--
--	--
--	--
--	--
--	--
--	--
--	--
--	--
--	--
--	--
--	--
--	--
--	--
--	--
--	--
--	--
--	--
--	--
--	--
--	--
--	--
--	--
--	--
--	--
--	--
--	--
--	--
--	--
--	--
--	--
--	--
--	--
--	--
--	--
--	--
--	--
--	--
--	--
--	--
--	--
--	--
--	--
--	--
--	--
--	--
--	--
--	--
--	--
--	--
--	--
--	--
--	--
--	--
--	--
--	--
--	--
--	--
--	--
--	--
--	--
--	--
--	--
--	--
--	--
--	--
--	--
--	--
--	--
--	--
--	--
--	--
--	--
--	--
--	--
--	--
--	--
--	--
--	--
--	--
--	--
--	--
--	--
--	--
--	--
--	--
--	--
--	--
--	--
--	--
--	--
--	--
--	--
--	--
--	--
--	--
--	--
--	--
--	--
--	--
--	--
--	--
--	--
--	--
--	--
--	--
--	--
--	--
--	--
--	--
--	--
--	--
--	--
--	--
--	--
--	--
--	--
--	--
--	--
--	--
--	--
--	--
--	--
--	--
--	--
--	--
--	--
--	--
--	--
--	--
--	--
--	--
--	--
--	--
--	--
--	--
--	--
--	--
--	--
--	--
--	--
--	--
--	--
--	--
--	--
--	--
--	--
--	--
--	--
--	--
--	--
--	--
--	--
--	--
--	--
--	--
--	--
--	--
--	--
--	--
--	--
--	--
--	--
--	--
--	--
--	--
--	--
--	--
--	--
--	--
--	--
--	--
--	--
--	--
--	--
--	--
--	--
--	--
--	--
--	--
--	--
--	--
--	--
--	--
--	--
--	--
--	--
--	--
--	--
--	--
--	--
--	--
--	--
--	--
--	--
--	--
--	--
--	--
--	--
--	--
--	--
--	--
--	--
--	--
--	--
--	--
--	--
--	--
--	--
--	--
--	--
--	--
--	--
--	--
--	--
--	--
--	--
--	--
--	--
--	--
--	--
--	--
--	--
--	--
--	--
--	--
--	--
--	--
--	--
--	--
--	--
--	--
--	--
--	--
--	--
--	--
--	--
--	--
--	--
--	--
--	--
--	--

## Sheet: Fig.2a
Simulated optical mode distribution of planar OLED at the wavelength of 470 nm.
ETL Thickness (nm)	Proportion (%)
	Waveguide	Absorption	Substrate	SPP	Air
10	0.74454	0.08459	0.16595	0.03134	0.15056
10.7631	0.74809	0.08475	0.16682	0.03212	0.14556
11.5261	0.75154	0.08492	0.1676	0.03297	0.14067
12.2892	0.75489	0.08508	0.16831	0.03389	0.1359
13.0522	0.75814	0.08525	0.16894	0.03488	0.13124
13.8153	0.76128	0.08542	0.16949	0.03594	0.12669
14.5783	0.76432	0.08559	0.16996	0.03707	0.12226
15.3414	0.76725	0.08576	0.17035	0.03826	0.11794
16.1044	0.77008	0.08593	0.17067	0.03953	0.11374
16.8675	0.77281	0.0861	0.1709	0.04086	0.10964
17.6305	0.77543	0.08627	0.17106	0.04226	0.10566
18.3936	0.77796	0.08645	0.17114	0.04373	0.1018
19.1566	0.78037	0.08662	0.17114	0.04527	0.09805
19.9197	0.78269	0.08679	0.17107	0.04688	0.09441
20.6827	0.7849	0.08697	0.17091	0.04856	0.09089
21.4458	0.78701	0.08715	0.17068	0.05031	0.08747
22.2088	0.78902	0.08732	0.17037	0.05212	0.08418
22.9719	0.79092	0.0875	0.16998	0.05401	0.08099
23.7349	0.79272	0.08768	0.16952	0.05596	0.07792
24.498	0.79442	0.08786	0.16897	0.05798	0.07497
25.261	0.79601	0.08804	0.16835	0.06007	0.07212
26.0241	0.7975	0.08822	0.16765	0.06223	0.06939
26.7871	0.79889	0.0884	0.16687	0.06446	0.06678
27.5502	0.80017	0.08859	0.16601	0.06676	0.06428
28.3133	0.80135	0.08877	0.16507	0.06913	0.06189
29.0763	0.80243	0.08896	0.16406	0.07156	0.05961
29.8394	0.80322	0.08912	0.1625	0.07395	0.05818
30.6024	0.80393	0.0893	0.1608	0.0765	0.05683
31.3655	0.80452	0.08949	0.15909	0.07915	0.05553
32.1285	0.80507	0.08968	0.15736	0.08186	0.05424
32.8916	0.80559	0.08989	0.15567	0.08456	0.05296
33.6546	0.80579	0.09009	0.15407	0.08747	0.05171
34.4177	0.80579	0.09031	0.15258	0.09038	0.05054
35.1807	0.80564	0.09052	0.15119	0.09327	0.04945
35.9438	0.80557	0.09075	0.14975	0.09612	0.04838
36.7068	0.80552	0.09096	0.14826	0.09901	0.04731
37.4699	0.80551	0.09118	0.14662	0.10201	0.0462
38.2329	0.80558	0.09138	0.14483	0.10514	0.04505
38.996	0.80571	0.09159	0.14287	0.1084	0.04387
39.759	0.80589	0.0918	0.14074	0.11181	0.04266
40.5221	0.80609	0.092	0.13844	0.11539	0.04142
41.2851	0.80598	0.09219	0.13624	0.11906	0.0403
42.0482	0.80522	0.09238	0.13432	0.1229	0.03936
42.8112	0.80445	0.09256	0.13233	0.1268	0.03845
43.5743	0.80359	0.09273	0.13027	0.1308	0.03757
44.3373	0.80266	0.09291	0.12815	0.13492	0.03671
45.1004	0.80165	0.09308	0.12597	0.13914	0.03589
45.8635	0.80057	0.09325	0.12373	0.14346	0.0351
46.6265	0.79941	0.09341	0.12143	0.14786	0.03435
47.3896	0.79818	0.09357	0.11907	0.15235	0.03364
48.1526	0.79689	0.09371	0.11663	0.15692	0.03297
48.9157	0.79555	0.09385	0.11413	0.16156	0.03234
49.6787	0.79366	0.09398	0.11178	0.16646	0.03184
50.4418	0.79121	0.0941	0.10961	0.1716	0.03146
51.2048	0.7887	0.09422	0.10741	0.17682	0.03109
51.9679	0.78613	0.09432	0.10517	0.18212	0.03072
52.7309	0.78347	0.09442	0.10294	0.1875	0.03035
53.494	0.78071	0.0945	0.10072	0.19296	0.02999
54.257	0.77785	0.09457	0.0985	0.19848	0.02963
55.0201	0.7749	0.09463	0.09629	0.20407	0.02927
55.7831	0.77186	0.09468	0.09408	0.20972	0.02893
56.5462	0.76876	0.09472	0.09188	0.21541	0.02859
57.3092	0.76558	0.09475	0.0897	0.22111	0.02827
58.0723	0.76233	0.09476	0.08754	0.22685	0.02796
58.8353	0.75902	0.09475	0.0854	0.2326	0.02765
59.5984	0.75566	0.09473	0.08326	0.23837	0.02736
60.3614	0.75223	0.0947	0.08114	0.24416	0.02707
61.1245	0.74877	0.09465	0.07904	0.24995	0.02679
61.8876	0.74526	0.09458	0.07695	0.25574	0.02652
62.6506	0.74175	0.0945	0.07486	0.26151	0.02625
63.4137	0.73814	0.0944	0.0728	0.2673	0.02601
64.1767	0.73446	0.09429	0.07077	0.27307	0.02581
64.9398	0.7307	0.09416	0.06879	0.27883	0.02563
65.7028	0.72687	0.09402	0.06687	0.28457	0.02548
66.4659	0.72297	0.09387	0.06501	0.29026	0.02536
67.2289	0.71901	0.0937	0.06322	0.2959	0.02526
67.992	0.715	0.09351	0.0615	0.30147	0.0252
68.755	0.71094	0.09331	0.05986	0.30696	0.02518
69.5181	0.70684	0.0931	0.05831	0.31233	0.02519
70.2811	0.70272	0.09288	0.05685	0.31759	0.02525
71.0442	0.69857	0.09264	0.05548	0.32272	0.02535
71.8072	0.6944	0.09238	0.05419	0.32773	0.02548
72.5703	0.69043	0.09212	0.05286	0.3326	0.0256
73.3333	0.68669	0.09185	0.05148	0.33731	0.02569
74.0964	0.68322	0.09157	0.05001	0.34184	0.02576
74.8594	0.67983	0.09128	0.04858	0.34622	0.02585
75.6225	0.67653	0.09098	0.04719	0.35045	0.02596
76.3855	0.67335	0.09068	0.04582	0.35453	0.02607
77.1486	0.67025	0.09037	0.04449	0.35846	0.02619
77.9116	0.66723	0.09005	0.0432	0.36224	0.02634
78.6747	0.66429	0.08972	0.04195	0.36586	0.02652
79.4378	0.66143	0.08938	0.04074	0.3693	0.02672
80.2008	0.65867	0.08903	0.03957	0.37257	0.02697
80.9639	0.656	0.08867	0.03844	0.37565	0.02725
81.7269	0.65341	0.0883	0.03736	0.37854	0.02759
82.49	0.65092	0.08793	0.03631	0.38125	0.02797
83.253	0.64852	0.08754	0.03532	0.38375	0.02841
84.0161	0.6462	0.08716	0.03436	0.38606	0.02891
84.7791	0.64395	0.08677	0.03346	0.38818	0.02948
85.5422	0.64178	0.08637	0.03261	0.3901	0.03011
86.3052	0.63967	0.08597	0.0318	0.39182	0.03082
87.0683	0.63775	0.08558	0.03104	0.39343	0.03142
87.8313	0.63599	0.08518	0.03032	0.39491	0.03195
88.5944	0.6345	0.08478	0.02955	0.39609	0.03255
89.3574	0.63333	0.08437	0.02872	0.39695	0.03321
90.1205	0.63225	0.08397	0.02792	0.39757	0.03398
90.8835	0.63125	0.08357	0.02716	0.39795	0.03489
91.6466	0.63034	0.08317	0.02643	0.39807	0.03594
92.4096	0.62952	0.08278	0.02571	0.39794	0.03713
93.1727	0.62879	0.08238	0.02502	0.39757	0.03845
93.9357	0.62814	0.08199	0.02435	0.39696	0.03992
94.6988	0.62757	0.08161	0.0237	0.39612	0.04152
95.4618	0.62708	0.08122	0.02307	0.39505	0.04326
96.2249	0.62665	0.08085	0.02245	0.39377	0.04513
96.988	0.62628	0.08047	0.02186	0.39229	0.04714
97.751	0.62596	0.08011	0.02128	0.39061	0.04928
98.5141	0.6257	0.07975	0.02072	0.38875	0.05154
99.2771	0.62548	0.0794	0.02018	0.38671	0.05392
100.04	0.62542	0.07906	0.01962	0.38459	0.05626
100.803	0.62536	0.07873	0.01908	0.38232	0.05873
101.566	0.6253	0.07841	0.01857	0.37993	0.06131
102.329	0.62528	0.0781	0.01808	0.37739	0.064
103.092	0.62528	0.0778	0.01762	0.3747	0.06679
103.855	0.62532	0.07752	0.01719	0.37189	0.06967
104.618	0.62537	0.07724	0.01677	0.36894	0.07265
105.382	0.62545	0.07698	0.01638	0.36586	0.07573
106.145	0.62556	0.07673	0.016	0.36267	0.0789
106.908	0.62569	0.0765	0.01564	0.35938	0.08215
107.671	0.62584	0.07629	0.01531	0.356	0.08546
108.434	0.62602	0.07609	0.01499	0.35254	0.08883
109.197	0.62622	0.07591	0.01469	0.34901	0.09224
109.96	0.62644	0.07575	0.01441	0.34543	0.09568
110.723	0.62669	0.0756	0.01414	0.34182	0.09914
111.486	0.62696	0.07547	0.0139	0.33817	0.10261
112.249	0.62725	0.07535	0.01367	0.33451	0.10608
113.012	0.62756	0.07525	0.01345	0.33084	0.10952
113.775	0.6279	0.07517	0.01325	0.32721	0.11292
114.538	0.62825	0.07509	0.01306	0.32361	0.11627
115.301	0.62864	0.07504	0.01289	0.32	0.1196
116.064	0.62908	0.075	0.01273	0.31637	0.1229
116.827	0.62957	0.07497	0.01259	0.31273	0.12616
117.59	0.63013	0.07495	0.01245	0.3091	0.12935
118.353	0.63076	0.07495	0.01232	0.30547	0.13248
119.116	0.63146	0.07497	0.01221	0.30185	0.13553
119.88	0.63224	0.075	0.0121	0.29825	0.13849
120.643	0.63311	0.07504	0.012	0.29467	0.14135
121.406	0.63408	0.07509	0.01191	0.29111	0.1441
122.169	0.63514	0.07516	0.01183	0.28759	0.14671
122.932	0.63632	0.07524	0.01176	0.28411	0.14919
123.695	0.6376	0.07534	0.01169	0.28067	0.15152
124.458	0.63901	0.07544	0.01163	0.27728	0.15369
125.221	0.64055	0.07556	0.01157	0.27394	0.15569
125.984	0.64192	0.07569	0.01156	0.2705	0.15793
126.747	0.64313	0.07583	0.01157	0.26696	0.1604
127.51	0.64446	0.07598	0.01158	0.26347	0.16273
128.273	0.64591	0.07614	0.01159	0.26002	0.16491
129.036	0.64748	0.07631	0.0116	0.25661	0.16694
129.799	0.64918	0.07649	0.01162	0.25325	0.1688
130.562	0.65099	0.07668	0.01164	0.24994	0.17049
131.325	0.65294	0.07687	0.01168	0.24668	0.17199
132.088	0.65501	0.07707	0.01172	0.24349	0.17332
132.851	0.6572	0.07728	0.01178	0.24035	0.17445
133.614	0.65951	0.0775	0.01185	0.23728	0.17539
134.378	0.66196	0.07772	0.01194	0.23427	0.17613
135.141	0.66452	0.07796	0.01205	0.23133	0.17667
135.904	0.66721	0.0782	0.01219	0.22846	0.177
136.667	0.67002	0.07844	0.01236	0.22565	0.17712
137.43	0.67295	0.0787	0.01255	0.22291	0.17703
138.193	0.676	0.07896	0.01278	0.22024	0.17673
138.956	0.67889	0.07922	0.01311	0.21751	0.17655
139.719	0.68186	0.07948	0.01347	0.21484	0.17619
140.482	0.68497	0.07975	0.01387	0.21219	0.17565
141.245	0.68817	0.08002	0.0143	0.20958	0.17495
142.008	0.69147	0.08029	0.01478	0.207	0.17408
142.771	0.69485	0.08057	0.0153	0.20445	0.17305
143.534	0.69832	0.08084	0.01587	0.20194	0.17185
144.297	0.70186	0.08113	0.01649	0.19946	0.1705
145.06	0.70548	0.08141	0.01716	0.19703	0.16898
145.823	0.70915	0.08169	0.01789	0.19462	0.16732
146.586	0.71288	0.08197	0.01867	0.19224	0.16552
147.349	0.71665	0.08225	0.01951	0.1899	0.16359
148.112	0.72046	0.08252	0.0204	0.18757	0.16153
148.876	0.7243	0.0828	0.02136	0.18528	0.15936
149.639	0.72817	0.08307	0.02237	0.183	0.15708
150.402	0.73205	0.08334	0.02344	0.18075	0.1547
151.165	0.73594	0.08361	0.02456	0.17851	0.15224
151.928	0.73982	0.08387	0.02575	0.17629	0.14972
152.691	0.74371	0.08414	0.02699	0.17403	0.14715
153.454	0.74761	0.08439	0.02829	0.17174	0.14455
154.217	0.75149	0.08465	0.02964	0.16945	0.14192
154.98	0.75534	0.08491	0.03104	0.16717	0.13926
155.743	0.75916	0.08516	0.03249	0.16489	0.13657
156.506	0.76293	0.08541	0.03398	0.16262	0.13387
157.269	0.76664	0.08566	0.03553	0.16037	0.13116
158.032	0.7703	0.08591	0.03711	0.15813	0.12846
158.795	0.77388	0.08615	0.03874	0.15591	0.12577
159.558	0.77737	0.08639	0.04041	0.15371	0.1231
160.321	0.78077	0.08664	0.04211	0.15153	0.12046
161.084	0.78407	0.08688	0.04385	0.14937	0.11786
161.847	0.78726	0.08711	0.04563	0.14724	0.11532
162.61	0.79029	0.08734	0.04739	0.14517	0.11286
163.373	0.79318	0.08757	0.04915	0.14317	0.11048
164.137	0.79589	0.08779	0.05094	0.14122	0.1082
164.9	0.79859	0.08801	0.05272	0.13941	0.10579
165.663	0.80131	0.08823	0.05452	0.13775	0.1032
166.426	0.80391	0.08844	0.05634	0.13617	0.10061
167.189	0.80642	0.08865	0.05818	0.13467	0.09802
167.952	0.80883	0.08885	0.06003	0.13327	0.09541
168.715	0.81114	0.08906	0.06189	0.13195	0.09281
169.478	0.81335	0.08926	0.06376	0.13071	0.0902
170.241	0.81552	0.08946	0.06564	0.12951	0.08759
171.004	0.81754	0.08965	0.06756	0.1284	0.085
171.767	0.81943	0.08985	0.06949	0.12739	0.08242
172.53	0.82119	0.09004	0.07144	0.12647	0.07987
173.293	0.82283	0.09024	0.07338	0.12564	0.07735
174.056	0.82435	0.09043	0.07532	0.1249	0.07486
174.819	0.82577	0.09061	0.07723	0.12425	0.07241
175.582	0.82708	0.0908	0.07911	0.12368	0.07
176.345	0.82831	0.09098	0.08095	0.1232	0.06764
177.108	0.82943	0.09117	0.08277	0.12279	0.06534
177.871	0.83054	0.09136	0.08456	0.12253	0.06292
178.635	0.83158	0.09155	0.08636	0.12232	0.06054
179.398	0.83248	0.09174	0.08817	0.12218	0.05819
180.161	0.8333	0.09192	0.09	0.12205	0.05588
180.924	0.83399	0.09208	0.09174	0.12208	0.05361
181.687	0.83433	0.09221	0.09304	0.12261	0.05161
182.45	0.83454	0.09234	0.09428	0.12326	0.04966
183.213	0.83464	0.09246	0.09547	0.12403	0.04775
183.976	0.83461	0.09258	0.0966	0.12493	0.04588
184.739	0.83447	0.09269	0.09768	0.12596	0.04406
185.502	0.8342	0.09279	0.0987	0.12711	0.04228
186.265	0.83381	0.09289	0.09966	0.12839	0.04055
187.028	0.83329	0.09298	0.10057	0.12979	0.03886
187.791	0.83266	0.09307	0.10142	0.13132	0.03722
188.554	0.8319	0.09315	0.10222	0.13297	0.03562
189.317	0.83103	0.09322	0.10296	0.13475	0.03406
190.08	0.83003	0.09329	0.10365	0.13666	0.03255
190.843	0.82891	0.09335	0.10428	0.13869	0.03109
191.606	0.82767	0.09341	0.10485	0.14085	0.02966
192.369	0.8263	0.09346	0.10537	0.14313	0.02829
193.133	0.82482	0.0935	0.10583	0.14554	0.02695
193.896	0.82321	0.09354	0.10624	0.14808	0.02566
194.659	0.82149	0.09357	0.10659	0.15074	0.02442
195.422	0.81964	0.0936	0.10689	0.15352	0.02322
196.185	0.81767	0.09362	0.10713	0.15644	0.02206
196.948	0.81557	0.09364	0.10731	0.15947	0.02095
197.711	0.81336	0.09364	0.10744	0.16264	0.01988
198.474	0.81102	0.09365	0.10751	0.16593	0.01886
199.237	0.80857	0.09364	0.10753	0.16934	0.01788
200	0.80599	0.09363	0.10749	0.17288	0.01695

## Sheet: Fig.2b
Simulated optical mode distribution of planar OLED at the wavelength of 500 nm
ETL Thickness (nm)	Proportion (%)
	Waveguide	Absorption	Substrate	SPP	Air
10	0.73393	0.08459	0.06299	0.04453	0.25095
10.7631	0.73707	0.08475	0.06673	0.04574	0.24305
11.5261	0.74015	0.08492	0.07036	0.04699	0.23529
12.2892	0.74317	0.08508	0.07388	0.04826	0.22769
13.0522	0.74612	0.08525	0.07728	0.04956	0.22024
13.8153	0.74901	0.08542	0.08056	0.05089	0.21294
14.5783	0.75183	0.08559	0.08373	0.05224	0.2058
15.3414	0.7546	0.08576	0.08678	0.05362	0.1988
16.1044	0.7573	0.08593	0.08972	0.05503	0.19196
16.8675	0.75993	0.0861	0.09255	0.05647	0.18527
17.6305	0.76251	0.08627	0.09526	0.05793	0.17873
18.3936	0.76502	0.08645	0.09785	0.05942	0.17234
19.1566	0.76746	0.08662	0.10033	0.06094	0.16611
19.9197	0.76985	0.08679	0.10269	0.06249	0.16002
20.6827	0.77217	0.08697	0.10494	0.06406	0.15409
21.4458	0.77443	0.08715	0.10707	0.06566	0.14831
22.2088	0.77662	0.08732	0.10909	0.06729	0.14269
22.9719	0.77875	0.0875	0.11099	0.06894	0.13721
23.7349	0.78082	0.08768	0.11278	0.07063	0.13189
24.498	0.78283	0.08786	0.11446	0.07234	0.12672
25.261	0.78477	0.08804	0.11601	0.07408	0.1217
26.0241	0.78665	0.08822	0.11746	0.07584	0.11683
26.7871	0.78846	0.0884	0.11878	0.07763	0.11211
27.5502	0.79021	0.08859	0.12	0.07945	0.10755
28.3133	0.7919	0.08877	0.12109	0.0813	0.10314
29.0763	0.79353	0.08896	0.12208	0.08318	0.09888
29.8394	0.79487	0.08912	0.12262	0.08511	0.09526
30.6024	0.79616	0.0893	0.12295	0.08716	0.0918
31.3655	0.7974	0.08949	0.12316	0.08925	0.08849
32.1285	0.79866	0.08968	0.12331	0.09132	0.08526
32.8916	0.79996	0.08989	0.12349	0.09325	0.08208
33.6546	0.80101	0.09009	0.12369	0.09533	0.07901
34.4177	0.80191	0.09031	0.12392	0.09735	0.07611
35.1807	0.80272	0.09052	0.12421	0.09928	0.07335
35.9438	0.80364	0.09075	0.12444	0.10109	0.07066
36.7068	0.8046	0.09096	0.12458	0.10288	0.06803
37.4699	0.80566	0.09118	0.12452	0.10475	0.06541
38.2329	0.80681	0.09138	0.12426	0.10669	0.06283
38.996	0.80804	0.09159	0.12378	0.10875	0.06027
39.759	0.80934	0.0918	0.12307	0.11093	0.05776
40.5221	0.81069	0.092	0.12212	0.11324	0.05529
41.2851	0.81178	0.09219	0.12126	0.11558	0.05296
42.0482	0.8123	0.09238	0.12066	0.11802	0.05083
42.8112	0.81281	0.09256	0.11995	0.1205	0.04877
43.5743	0.81326	0.09273	0.11915	0.12305	0.04677
44.3373	0.81364	0.09291	0.11823	0.12571	0.04486
45.1004	0.81396	0.09308	0.11721	0.12845	0.04303
45.8635	0.8142	0.09325	0.11608	0.13128	0.04129
46.6265	0.81437	0.09341	0.11484	0.13421	0.03964
47.3896	0.81445	0.09357	0.11347	0.13723	0.03809
48.1526	0.81444	0.09371	0.11198	0.14036	0.03663
48.9157	0.81435	0.09385	0.11035	0.1436	0.03529
49.6787	0.81369	0.09398	0.10886	0.14709	0.0341
50.4418	0.81248	0.0941	0.10751	0.15084	0.03306
51.2048	0.81121	0.09422	0.10609	0.15464	0.03208
51.9679	0.80989	0.09432	0.10462	0.1585	0.03115
52.7309	0.80845	0.09442	0.10311	0.16245	0.03026
53.494	0.8069	0.0945	0.10156	0.1665	0.02942
54.257	0.80522	0.09457	0.09997	0.17065	0.02862
55.0201	0.80342	0.09463	0.09835	0.1749	0.02787
55.7831	0.80149	0.09468	0.09669	0.17925	0.02716
56.5462	0.79945	0.09472	0.095	0.1837	0.02649
57.3092	0.79728	0.09475	0.0933	0.18822	0.02586
58.0723	0.79498	0.09476	0.09159	0.19284	0.02526
58.8353	0.79256	0.09475	0.08986	0.19756	0.0247
59.5984	0.79	0.09473	0.08812	0.20238	0.02415
60.3614	0.78731	0.0947	0.08636	0.20731	0.02363
61.1245	0.7845	0.09465	0.08458	0.21234	0.02313
61.8876	0.78155	0.09458	0.08279	0.21747	0.02265
62.6506	0.77851	0.0945	0.08096	0.2227	0.02219
63.4137	0.77532	0.0944	0.07915	0.22802	0.02176
64.1767	0.77198	0.09429	0.07735	0.23341	0.02137
64.9398	0.76849	0.09416	0.07558	0.23888	0.02101
65.7028	0.76486	0.09402	0.07385	0.2444	0.02068
66.4659	0.76108	0.09387	0.07217	0.24997	0.02038
67.2289	0.75716	0.0937	0.07054	0.25557	0.02011
67.992	0.75311	0.09351	0.06899	0.2612	0.01987
68.755	0.74893	0.09331	0.0675	0.26684	0.01966
69.5181	0.74463	0.0931	0.0661	0.27247	0.01948
70.2811	0.74021	0.09288	0.06478	0.27808	0.01933
71.0442	0.73568	0.09264	0.06356	0.28366	0.01921
71.8072	0.73105	0.09238	0.06239	0.28925	0.01912
72.5703	0.7265	0.09212	0.06118	0.29481	0.01901
73.3333	0.72209	0.09185	0.05989	0.30032	0.01887
74.0964	0.71784	0.09157	0.05852	0.30578	0.0187
74.8594	0.71359	0.09128	0.05716	0.31118	0.01855
75.6225	0.70935	0.09098	0.05583	0.31654	0.01841
76.3855	0.70514	0.09068	0.05452	0.32183	0.01827
77.1486	0.70093	0.09037	0.05323	0.32708	0.01815
77.9116	0.69673	0.09005	0.05198	0.33226	0.01804
78.6747	0.69255	0.08972	0.05076	0.33736	0.01795
79.4378	0.68838	0.08938	0.04958	0.34237	0.01788
80.2008	0.68424	0.08903	0.04843	0.34728	0.01782
80.9639	0.68014	0.08867	0.04732	0.35209	0.01779
81.7269	0.67608	0.0883	0.04625	0.35679	0.01779
82.49	0.67206	0.08793	0.04522	0.36138	0.0178
83.253	0.6681	0.08754	0.04423	0.36583	0.01784
84.0161	0.66418	0.08716	0.04328	0.37016	0.01791
84.7791	0.66033	0.08677	0.04238	0.37435	0.01801
85.5422	0.65654	0.08637	0.04153	0.37839	0.01814
86.3052	0.65281	0.08597	0.04073	0.38228	0.01829
87.0683	0.64929	0.08558	0.03997	0.38612	0.01827
87.8313	0.64593	0.08518	0.03926	0.38987	0.01811
88.5944	0.64285	0.08478	0.03849	0.39335	0.01799
89.3574	0.6401	0.08437	0.03765	0.39654	0.01792
90.1205	0.63743	0.08397	0.03682	0.39954	0.01794
90.8835	0.63485	0.08357	0.03602	0.40234	0.01804
91.6466	0.63238	0.08317	0.03523	0.40493	0.01824
92.4096	0.63001	0.08278	0.03446	0.40731	0.01852
93.1727	0.62776	0.08238	0.03371	0.40948	0.01889
93.9357	0.62563	0.08199	0.03297	0.41143	0.01934
94.6988	0.62361	0.08161	0.03224	0.41318	0.01988
95.4618	0.62171	0.08122	0.03153	0.41471	0.0205
96.2249	0.61993	0.08085	0.03084	0.41604	0.02119
96.988	0.61827	0.08047	0.03015	0.41717	0.02197
97.751	0.61672	0.08011	0.02949	0.4181	0.02282
98.5141	0.6153	0.07975	0.02883	0.41883	0.02374
99.2771	0.61399	0.0794	0.02819	0.41938	0.02473
100.04	0.61295	0.07906	0.02755	0.41981	0.02558
100.803	0.61199	0.07873	0.02692	0.42006	0.02651
101.566	0.61113	0.07841	0.02632	0.42013	0.02753
102.329	0.61036	0.0781	0.02573	0.42002	0.02864
103.092	0.60969	0.0778	0.02515	0.41973	0.02983
103.855	0.60911	0.07752	0.02459	0.41925	0.0311
104.618	0.60862	0.07724	0.02405	0.41858	0.03248
105.382	0.60822	0.07698	0.02352	0.41774	0.03394
106.145	0.6079	0.07673	0.02301	0.41671	0.03551
106.908	0.60767	0.0765	0.0225	0.41552	0.03717
107.671	0.60751	0.07629	0.02201	0.41416	0.03892
108.434	0.60744	0.07609	0.02154	0.41264	0.04076
109.197	0.60743	0.07591	0.02107	0.41096	0.0427
109.96	0.6075	0.07575	0.02061	0.40914	0.04472
110.723	0.60762	0.0756	0.02017	0.40718	0.04682
111.486	0.60781	0.07547	0.01973	0.4051	0.04901
112.249	0.60804	0.07535	0.01931	0.40289	0.05127
113.012	0.60833	0.07525	0.01889	0.40056	0.05359
113.775	0.60866	0.07517	0.01849	0.39816	0.05597
114.538	0.60903	0.07509	0.01809	0.39567	0.0584
115.301	0.60945	0.07504	0.01771	0.39309	0.06089
116.064	0.60992	0.075	0.01734	0.3904	0.06342
116.827	0.61045	0.07497	0.01698	0.38762	0.066
117.59	0.61104	0.07495	0.01662	0.38476	0.06861
118.353	0.61169	0.07495	0.01627	0.38181	0.07126
119.116	0.61241	0.07497	0.01593	0.3788	0.07392
119.88	0.61318	0.075	0.01559	0.37572	0.07659
120.643	0.61403	0.07504	0.01526	0.37258	0.07927
121.406	0.61493	0.07509	0.01493	0.3694	0.08194
122.169	0.61591	0.07516	0.01461	0.36618	0.08458
122.932	0.61696	0.07524	0.01429	0.36293	0.0872
123.695	0.61809	0.07534	0.01398	0.35965	0.08977
124.458	0.6193	0.07544	0.01367	0.35636	0.09228
125.221	0.62058	0.07556	0.01336	0.35307	0.09473
125.984	0.62167	0.07569	0.01309	0.34957	0.09757
126.747	0.62256	0.07583	0.01285	0.34586	0.10079
127.51	0.62354	0.07598	0.01262	0.34214	0.10394
128.273	0.62461	0.07614	0.01239	0.33842	0.10701
129.036	0.62576	0.07631	0.01217	0.3347	0.11
129.799	0.62701	0.07649	0.01195	0.33098	0.1129
130.562	0.62836	0.07668	0.01173	0.32727	0.1157
131.325	0.6298	0.07687	0.01152	0.32357	0.11839
132.088	0.63134	0.07707	0.01132	0.31989	0.12098
132.851	0.63297	0.07728	0.01112	0.31623	0.12346
133.614	0.6347	0.0775	0.01092	0.3126	0.12582
134.378	0.63653	0.07772	0.01073	0.30899	0.12805
135.141	0.63845	0.07796	0.01054	0.30543	0.13015
135.904	0.64048	0.0782	0.01035	0.3019	0.13212
136.667	0.64261	0.07844	0.01017	0.29842	0.13394
137.43	0.64484	0.0787	0.01	0.29498	0.13562
138.193	0.64717	0.07896	0.00983	0.29159	0.13715
138.956	0.64927	0.07922	0.00969	0.2881	0.139
139.719	0.65143	0.07948	0.00956	0.28463	0.14074
140.482	0.65369	0.07975	0.00943	0.28119	0.14238
141.245	0.65602	0.08002	0.0093	0.27778	0.1439
142.008	0.65842	0.08029	0.00919	0.2744	0.14532
142.771	0.66088	0.08057	0.00908	0.27106	0.14663
143.534	0.66341	0.08084	0.00898	0.26776	0.14783
144.297	0.666	0.08113	0.00888	0.26452	0.14891
145.06	0.66864	0.08141	0.00879	0.26133	0.14989
145.823	0.67133	0.08169	0.00871	0.25819	0.15075
146.586	0.67407	0.08197	0.00863	0.25512	0.15149
147.349	0.67684	0.08225	0.00857	0.25211	0.15213
148.112	0.67964	0.08252	0.00851	0.24917	0.15265
148.876	0.68248	0.0828	0.00846	0.24629	0.15306
149.639	0.68535	0.08307	0.00843	0.24348	0.15336
150.402	0.68824	0.08334	0.0084	0.24074	0.15355
151.165	0.69115	0.08361	0.00839	0.23807	0.15364
151.928	0.69409	0.08387	0.00839	0.23547	0.15362
152.691	0.69705	0.08414	0.0084	0.2329	0.15353
153.454	0.70003	0.08439	0.00843	0.23037	0.15337
154.217	0.70303	0.08465	0.00846	0.22788	0.15313
154.98	0.70604	0.08491	0.0085	0.22544	0.15283
155.743	0.70905	0.08516	0.00856	0.22305	0.15245
156.506	0.71207	0.08541	0.00863	0.2207	0.15201
157.269	0.71508	0.08566	0.00873	0.21839	0.1515
158.032	0.71809	0.08591	0.00885	0.21611	0.15094
158.795	0.72109	0.08615	0.009	0.21388	0.15032
159.558	0.72408	0.08639	0.00918	0.21167	0.14965
160.321	0.72705	0.08664	0.00939	0.20948	0.14895
161.084	0.73	0.08688	0.00965	0.20731	0.14821
161.847	0.73292	0.08711	0.00994	0.20515	0.14744
162.61	0.73581	0.08734	0.01028	0.203	0.14663
163.373	0.73867	0.08757	0.01066	0.20085	0.1458
164.137	0.74147	0.08779	0.0111	0.19871	0.14499
164.9	0.74437	0.08801	0.01155	0.19666	0.14393
165.663	0.7474	0.08823	0.01204	0.19474	0.1426
166.426	0.75042	0.08844	0.01256	0.19284	0.14121
167.189	0.75344	0.08865	0.01312	0.19097	0.13976
167.952	0.75645	0.08885	0.01371	0.18913	0.13825
168.715	0.75944	0.08906	0.01432	0.18732	0.1367
169.478	0.76243	0.08926	0.01497	0.18553	0.1351
170.241	0.76539	0.08946	0.01564	0.18375	0.13347
171.004	0.76829	0.08965	0.01636	0.182	0.13185
171.767	0.77112	0.08985	0.01711	0.18029	0.13022
172.53	0.77389	0.09004	0.01789	0.17859	0.12859
173.293	0.77661	0.09024	0.0187	0.17692	0.12697
174.056	0.77927	0.09043	0.01954	0.17527	0.12535
174.819	0.78188	0.09061	0.0204	0.17363	0.12375
175.582	0.78444	0.0908	0.02129	0.172	0.12215
176.345	0.78697	0.09098	0.02219	0.17037	0.12056
177.108	0.78946	0.09117	0.02315	0.16874	0.11898
177.871	0.79205	0.09136	0.0242	0.16716	0.11714
178.635	0.79462	0.09155	0.02537	0.16556	0.11524
179.398	0.79715	0.09174	0.02664	0.16394	0.11328
180.161	0.79965	0.09192	0.02806	0.16227	0.11124
180.924	0.80216	0.09208	0.02951	0.16062	0.10914
181.687	0.80465	0.09221	0.03077	0.15909	0.10708
182.45	0.80712	0.09234	0.03207	0.15758	0.10497
183.213	0.80957	0.09246	0.03341	0.1561	0.10281
183.976	0.81201	0.09258	0.03478	0.15463	0.10062
184.739	0.81442	0.09269	0.03618	0.15318	0.09838
185.502	0.81681	0.09279	0.03763	0.15176	0.09609
186.265	0.81919	0.09289	0.0391	0.15035	0.09377
187.028	0.82154	0.09298	0.04061	0.14897	0.0914
187.791	0.82387	0.09307	0.04216	0.1476	0.08898
188.554	0.82618	0.09315	0.04374	0.14626	0.08653
189.317	0.82848	0.09322	0.04536	0.14494	0.08403
190.08	0.83075	0.09329	0.04702	0.14363	0.08149
190.843	0.833	0.09335	0.04871	0.14235	0.0789
191.606	0.83524	0.09341	0.05043	0.14109	0.07627
192.369	0.83745	0.09346	0.05219	0.13985	0.0736
193.133	0.83964	0.0935	0.05399	0.13863	0.07089
193.896	0.84182	0.09354	0.05582	0.13743	0.06813
194.659	0.84397	0.09357	0.05769	0.13625	0.06533
195.422	0.8461	0.0936	0.05959	0.13509	0.06248
196.185	0.84821	0.09362	0.06153	0.13395	0.0596
196.948	0.85031	0.09364	0.0635	0.13283	0.05667
197.711	0.85238	0.09364	0.06551	0.13174	0.05369
198.474	0.85443	0.09365	0.06755	0.13066	0.05068
199.237	0.85647	0.09364	0.06963	0.1296	0.04762
200	0.85848	0.09363	0.07175	0.12857	0.04451

## Sheet: Fig.2g
Simulated TE polarization optical mode distribution of planar OLED at 470 and 500 nm wavelength as the ETL thickness.
ETL Thickness (nm)	Mode Percentage (%)
	Air		Substrate		Waveguide
	470 nm	500 nm	470 nm	500 nm	470 nm	500 nm
10	0.19801	0.27274	0.12418	0.0489	0.6778	0.67835
10.7631	0.18171	0.26847	0.14297	0.0559	0.67532	0.67563
11.5261	0.16641	0.26354	0.15946	0.06223	0.67413	0.67423
12.2892	0.15206	0.25798	0.17377	0.06795	0.67418	0.67407
13.0522	0.13863	0.25185	0.18599	0.07307	0.67538	0.67508
13.8153	0.12611	0.24518	0.19624	0.07764	0.67765	0.67718
14.5783	0.11444	0.23802	0.20462	0.08167	0.68094	0.6803
15.3414	0.10361	0.23041	0.21125	0.08522	0.68515	0.68437
16.1044	0.09358	0.22241	0.21621	0.0883	0.69021	0.68929
16.8675	0.08431	0.21404	0.21964	0.09095	0.69605	0.69501
18.3936	0.07578	0.20536	0.22162	0.0932	0.7026	0.70144
19.1566	0.06795	0.1964	0.22227	0.09509	0.70978	0.70851
19.9197	0.0608	0.18722	0.22169	0.09664	0.71751	0.71614
20.6827	0.05429	0.17786	0.21999	0.09789	0.72572	0.72425
21.4458	0.04838	0.16836	0.21728	0.09887	0.73434	0.73277
22.2088	0.04305	0.15876	0.21367	0.09961	0.74328	0.74163
22.9719	0.03827	0.14911	0.20925	0.10014	0.75248	0.75074
23.7349	0.034	0.13946	0.20414	0.1005	0.76186	0.76004
24.498	0.03021	0.12984	0.19845	0.10072	0.77134	0.76944
25.261	0.02687	0.1203	0.19228	0.10083	0.78086	0.77887
26.0241	0.02394	0.11089	0.18573	0.10086	0.79032	0.78825
26.7871	0.02108	0.10212	0.18099	0.10216	0.79792	0.79572
27.5502	0.01869	0.09345	0.17572	0.1033	0.80559	0.80325
28.3133	0.01673	0.08499	0.16999	0.1042	0.81328	0.81081
29.0763	0.01511	0.07693	0.16423	0.10502	0.82066	0.81805
29.8394	0.01377	0.06921	0.15833	0.10563	0.8279	0.82516
30.6024	0.01271	0.06185	0.15127	0.10487	0.83602	0.83328
31.3655	0.01177	0.05509	0.14497	0.10444	0.84326	0.84047
35.1807	0.01085	0.04887	0.13944	0.10427	0.84971	0.84686
35.9438	0.00996	0.04325	0.13481	0.10447	0.85523	0.85228
36.7068	0.00909	0.03824	0.13112	0.10506	0.85979	0.8567
37.4699	0.0085	0.03356	0.12724	0.10542	0.86426	0.86102
38.2329	0.00798	0.02938	0.12396	0.10598	0.86806	0.86464
38.996	0.00758	0.02587	0.1217	0.10703	0.87072	0.86711
39.759	0.00724	0.02283	0.12034	0.10859	0.87242	0.86857
40.5221	0.00696	0.02022	0.11994	0.11079	0.8731	0.86899
41.2851	0.00674	0.01791	0.12073	0.11395	0.87253	0.86814
42.0482	0.0066	0.01582	0.12296	0.11845	0.87043	0.86572
42.8112	0.00626	0.01355	0.12199	0.11967	0.87176	0.86677
43.5743	0.00595	0.0116	0.12097	0.12057	0.87308	0.86783
44.3373	0.0057	0.01003	0.12002	0.12121	0.87428	0.86876
45.1004	0.00549	0.00877	0.11898	0.12147	0.87554	0.86976
45.8635	0.00525	0.00776	0.11698	0.12032	0.87777	0.87192
46.6265	0.00508	0.00712	0.11516	0.11907	0.87976	0.87381
47.3896	0.00495	0.00679	0.11346	0.1177	0.88159	0.87551
48.1526	0.00488	0.00682	0.11185	0.11614	0.88327	0.87704
50.4418	0.00484	0.00714	0.11029	0.11437	0.88488	0.87849
51.2048	0.00483	0.00774	0.10865	0.1123	0.88651	0.87996
51.9679	0.00487	0.00866	0.10704	0.10998	0.88809	0.88136
52.7309	0.00479	0.00837	0.10618	0.1096	0.88903	0.88204
53.494	0.00471	0.0081	0.10537	0.10927	0.88992	0.88263
54.257	0.00465	0.00787	0.1046	0.10896	0.89075	0.88317
55.0201	0.00459	0.00766	0.10377	0.10859	0.89164	0.88376
55.7831	0.00453	0.00746	0.1029	0.10816	0.89257	0.88438
56.5462	0.00448	0.00728	0.10198	0.10766	0.89354	0.88506
57.3092	0.00443	0.00712	0.10095	0.10703	0.89462	0.88585
58.0723	0.0044	0.00697	0.10027	0.10679	0.89533	0.88624
58.8353	0.00437	0.00684	0.09957	0.1065	0.89606	0.88666
59.5984	0.00434	0.00671	0.09879	0.10611	0.89687	0.88718
60.3614	0.00432	0.0066	0.09792	0.10562	0.89776	0.88778
61.1245	0.00424	0.00643	0.09637	0.1042	0.89939	0.88937
61.8876	0.00417	0.00628	0.09484	0.10284	0.90099	0.89088
62.6506	0.00411	0.00615	0.09329	0.10147	0.9026	0.89238
63.4137	0.00406	0.00602	0.09162	0.1	0.90432	0.89398
64.1767	0.00401	0.00591	0.08988	0.09845	0.90612	0.89564
64.9398	0.00396	0.0058	0.088	0.09678	0.90804	0.89741
65.7028	0.00391	0.0057	0.08598	0.09496	0.91011	0.89934
66.4659	0.00392	0.00565	0.08507	0.09441	0.91101	0.89994
67.2289	0.00392	0.0056	0.08416	0.09388	0.91192	0.90052
67.992	0.00394	0.00557	0.08329	0.0934	0.91277	0.90103
68.755	0.00396	0.00554	0.08242	0.09294	0.91362	0.90153
69.5181	0.00398	0.00551	0.08156	0.09248	0.91446	0.90201
70.2811	0.004	0.00548	0.08062	0.09194	0.91538	0.90258
71.0442	0.00402	0.00546	0.07968	0.09141	0.9163	0.90313
71.8072	0.00405	0.00544	0.07869	0.09081	0.91726	0.90375
72.5703	0.00407	0.00542	0.07761	0.09011	0.91832	0.90447
73.3333	0.00409	0.00539	0.07645	0.0893	0.91946	0.9053
74.0964	0.0041	0.00536	0.07512	0.0883	0.92077	0.90634
74.8594	0.00404	0.00526	0.07351	0.08668	0.92244	0.90806
75.6225	0.00399	0.00516	0.07178	0.08497	0.92423	0.90987
76.3855	0.00394	0.00506	0.06995	0.0832	0.9261	0.91174
77.1486	0.00391	0.00497	0.06798	0.08133	0.92812	0.9137
77.9116	0.00387	0.00488	0.06586	0.07932	0.93027	0.9158
78.6747	0.00389	0.00487	0.06467	0.07845	0.93144	0.91668
79.4378	0.00394	0.00487	0.06355	0.07772	0.93251	0.91741
80.2008	0.00399	0.00488	0.06242	0.077	0.9336	0.91811
80.9639	0.00405	0.00491	0.06131	0.07636	0.93465	0.91874
81.7269	0.00412	0.00493	0.06017	0.07573	0.93572	0.91934
82.49	0.00419	0.00497	0.05903	0.07512	0.93678	0.91991
83.253	0.00427	0.005	0.05782	0.07447	0.93792	0.92053
84.0161	0.00435	0.00505	0.0566	0.07383	0.93905	0.92112
84.7791	0.00443	0.00508	0.05528	0.07311	0.94028	0.92181
85.5422	0.00451	0.00512	0.05392	0.07234	0.94157	0.92254
86.3052	0.0046	0.00516	0.05251	0.07154	0.94289	0.9233
87.0683	0.00468	0.00519	0.05099	0.07061	0.94433	0.9242
87.8313	0.00475	0.00522	0.0494	0.06959	0.94585	0.92519
88.5944	0.00471	0.00515	0.04769	0.06813	0.94761	0.92672
89.3574	0.00468	0.00509	0.04588	0.06664	0.94944	0.92827
90.1205	0.00467	0.00505	0.04399	0.06512	0.95134	0.92983
90.8835	0.00468	0.00501	0.04194	0.06348	0.95338	0.93151
91.6466	0.00469	0.00497	0.03979	0.06174	0.95552	0.93329
92.4096	0.00479	0.00501	0.0382	0.06084	0.95701	0.93415
93.1727	0.00491	0.00507	0.03664	0.06	0.95845	0.93493
93.9357	0.00505	0.00514	0.03506	0.05916	0.95989	0.9357
94.6988	0.00521	0.00522	0.03352	0.05839	0.96128	0.93639
95.4618	0.00538	0.00532	0.032	0.05763	0.96262	0.93705
96.2249	0.00557	0.00541	0.03048	0.05684	0.96395	0.93774
96.988	0.00577	0.00552	0.02899	0.05607	0.96523	0.93841
97.751	0.00598	0.00562	0.0275	0.05524	0.96652	0.93913
98.5141	0.0062	0.00573	0.02604	0.05438	0.96776	0.93989
99.2771	0.00609	0.0057	0.02457	0.05344	0.96934	0.94086
100.04	0.00605	0.0057	0.02311	0.05242	0.97084	0.94189
100.803	0.0061	0.00573	0.02171	0.05137	0.97219	0.9429
101.566	0.00621	0.00579	0.02036	0.05028	0.97343	0.94393
102.329	0.00639	0.00587	0.01904	0.04908	0.97457	0.94504
103.092	0.00663	0.00598	0.01778	0.04781	0.97559	0.94621
103.855	0.00694	0.0061	0.01654	0.04642	0.97653	0.94748
104.618	0.00729	0.00623	0.01535	0.04492	0.97736	0.94885
105.382	0.0077	0.00637	0.01422	0.04333	0.97808	0.9503
106.145	0.00823	0.0066	0.01336	0.04222	0.97841	0.95118
106.908	0.00883	0.00685	0.01259	0.04113	0.97858	0.95202
107.671	0.00948	0.00712	0.01189	0.04004	0.97862	0.95284
108.434	0.0102	0.0074	0.01126	0.03892	0.97854	0.95368
109.197	0.01097	0.00769	0.01069	0.03779	0.97835	0.95452
109.96	0.00993	0.00766	0.01012	0.03667	0.97995	0.95567
110.723	0.00946	0.00771	0.00962	0.0355	0.98093	0.95679
111.486	0.00952	0.00784	0.00919	0.0343	0.98129	0.95785
112.249	0.01016	0.00805	0.00884	0.0331	0.981	0.95885
113.012	0.01132	0.00831	0.00854	0.03184	0.98014	0.95984
113.775	0.01304	0.00865	0.0083	0.03057	0.97867	0.96078
114.538	0.01523	0.00904	0.00811	0.02928	0.97666	0.96168
115.301	0.0179	0.00949	0.00796	0.02794	0.97414	0.96257
116.064	0.02096	0.00998	0.00785	0.02658	0.97119	0.96344
116.827	0.02439	0.01052	0.00778	0.02521	0.96783	0.96427
117.59	0.0281	0.01108	0.00773	0.0238	0.96417	0.96512
118.353	0.03207	0.01169	0.00771	0.02237	0.96022	0.96594
119.116	0.03621	0.01231	0.00771	0.02093	0.95608	0.96677
119.88	0.04061	0.01305	0.00771	0.01983	0.95168	0.96712
120.643	0.04514	0.01384	0.00773	0.0188	0.94712	0.96736
121.406	0.04928	0.01337	0.00767	0.01773	0.94305	0.9689
122.169	0.05356	0.01322	0.00764	0.01673	0.9388	0.97005
122.932	0.05789	0.01334	0.00763	0.01581	0.93448	0.97085
123.695	0.06224	0.01378	0.00764	0.01493	0.93012	0.97129
124.458	0.06654	0.01449	0.00766	0.01412	0.9258	0.9714
126.747	0.07077	0.01553	0.0077	0.01337	0.92153	0.9711
127.51	0.07483	0.01686	0.00775	0.01267	0.91742	0.97047
128.273	0.07869	0.01849	0.00779	0.01202	0.91352	0.96949
129.036	0.08235	0.02049	0.00784	0.01143	0.90981	0.96808
129.799	0.0857	0.0228	0.00789	0.01088	0.90641	0.96632
130.562	0.08876	0.02548	0.00794	0.01038	0.90331	0.96414
131.325	0.09143	0.02847	0.00797	0.00992	0.90059	0.96161
132.088	0.09415	0.03198	0.00808	0.00958	0.89777	0.95844
132.851	0.09653	0.03579	0.00818	0.00929	0.89529	0.95492
133.614	0.09853	0.03987	0.00829	0.00902	0.89318	0.9511
134.378	0.10017	0.04423	0.00841	0.00881	0.89142	0.94696
135.141	0.10139	0.04876	0.00852	0.00862	0.89009	0.94262
135.904	0.10171	0.0529	0.00851	0.00839	0.88977	0.9387
136.667	0.1017	0.05725	0.00853	0.00821	0.88978	0.93454
137.43	0.10133	0.06175	0.00857	0.00806	0.8901	0.93019
138.956	0.10062	0.06637	0.00862	0.00795	0.89076	0.92567
139.719	0.09952	0.07101	0.0087	0.00788	0.89178	0.92111
140.482	0.09805	0.07565	0.00879	0.00784	0.89316	0.91652
141.245	0.09616	0.08017	0.00889	0.00782	0.89495	0.91202
142.008	0.09387	0.08456	0.009	0.00782	0.89714	0.90763
142.771	0.09116	0.08871	0.00911	0.00784	0.89973	0.90345
143.534	0.0904	0.09301	0.0093	0.00785	0.9003	0.89914
144.297	0.08976	0.09711	0.00952	0.00788	0.90072	0.89501
145.06	0.08924	0.10094	0.00975	0.00792	0.90101	0.89114
145.823	0.08882	0.10449	0.00998	0.00796	0.9012	0.88755
146.586	0.08846	0.10768	0.01023	0.00801	0.90131	0.88431
147.349	0.08811	0.11045	0.01047	0.00806	0.90142	0.88149
148.112	0.08782	0.11284	0.01073	0.00812	0.90146	0.87904
148.876	0.08748	0.11475	0.01097	0.00817	0.90155	0.87708
149.639	0.08674	0.11565	0.01102	0.00813	0.90223	0.87622
150.402	0.08603	0.11615	0.01111	0.0081	0.90286	0.87575
151.165	0.08541	0.11627	0.01124	0.0081	0.90336	0.87563
151.928	0.08475	0.11591	0.01139	0.0081	0.90386	0.87599
152.691	0.08409	0.11507	0.01157	0.00811	0.90434	0.87681
153.454	0.08345	0.11378	0.01178	0.00814	0.90477	0.87809
154.217	0.08272	0.11192	0.012	0.00817	0.90528	0.87992
154.98	0.08251	0.11119	0.01235	0.00828	0.90514	0.88053
155.743	0.0823	0.11033	0.01273	0.00841	0.90497	0.88126
156.506	0.08213	0.1094	0.01313	0.00855	0.90474	0.88205
157.269	0.08196	0.10844	0.01356	0.0087	0.90448	0.88286
158.032	0.0818	0.10746	0.01401	0.00886	0.90419	0.88368
158.795	0.08158	0.10644	0.01448	0.00903	0.90395	0.88453
159.558	0.08137	0.1055	0.01496	0.00921	0.90367	0.88529
160.321	0.08113	0.1046	0.01546	0.00939	0.90341	0.88601
161.084	0.08083	0.10374	0.01597	0.00957	0.9032	0.88669
161.847	0.08047	0.10291	0.01648	0.00974	0.90305	0.88735
162.61	0.07984	0.1016	0.01658	0.00977	0.90357	0.88863
163.373	0.07919	0.1004	0.01676	0.00983	0.90404	0.88977
164.137	0.07849	0.09929	0.01704	0.00991	0.90447	0.89079
164.9	0.07772	0.09824	0.01738	0.01001	0.9049	0.89175
165.663	0.0769	0.09725	0.01781	0.01014	0.90529	0.89261
166.426	0.07594	0.09621	0.01828	0.01027	0.90578	0.89352
167.189	0.07487	0.09514	0.01881	0.0104	0.90632	0.89446
167.952	0.07427	0.0947	0.01954	0.01064	0.90619	0.89466
168.715	0.07366	0.09433	0.02035	0.01089	0.90599	0.89478
169.478	0.07303	0.09402	0.02124	0.01117	0.90574	0.89482
170.241	0.07233	0.09373	0.02221	0.01146	0.90545	0.89481
171.004	0.07159	0.09348	0.02326	0.01176	0.90515	0.89476
171.767	0.07073	0.09318	0.02437	0.01207	0.9049	0.89475
172.53	0.06981	0.09291	0.02558	0.0124	0.90461	0.89469
173.293	0.06874	0.09257	0.02685	0.01272	0.90441	0.8947
174.056	0.06757	0.09223	0.02822	0.01306	0.90421	0.89471
174.819	0.06627	0.09184	0.02964	0.01339	0.90408	0.89477
175.582	0.06479	0.09133	0.03113	0.01371	0.90408	0.89496
176.345	0.06325	0.09046	0.0321	0.01379	0.90465	0.89575
177.108	0.06147	0.08953	0.03329	0.01391	0.90524	0.89656
177.871	0.05949	0.08858	0.03468	0.01407	0.90583	0.89735
178.635	0.05734	0.08763	0.03628	0.01428	0.90638	0.89809
179.398	0.05497	0.08658	0.03802	0.01451	0.90701	0.89891
180.161	0.05243	0.08545	0.03986	0.01476	0.90771	0.89979
180.924	0.05022	0.08491	0.04208	0.01516	0.90771	0.89992
181.687	0.04796	0.08441	0.0444	0.01561	0.90764	0.89998
182.45	0.04562	0.08389	0.0468	0.01608	0.90758	0.90003
183.213	0.04327	0.08347	0.04947	0.01674	0.90725	0.89979
183.976	0.04092	0.08303	0.05211	0.01738	0.90697	0.89959
184.739	0.03853	0.08251	0.05469	0.018	0.90678	0.89949
185.502	0.03595	0.08181	0.05723	0.01857	0.90681	0.89962
186.265	0.03339	0.08108	0.05974	0.01915	0.90687	0.89977
187.028	0.03087	0.08032	0.06219	0.01975	0.90694	0.89993
187.791	0.0284	0.07952	0.06456	0.02037	0.90704	0.90011
188.554	0.026	0.07868	0.06683	0.02099	0.90717	0.90032
189.317	0.02368	0.07781	0.06899	0.02163	0.90732	0.90056
190.08	0.02146	0.07689	0.07102	0.02228	0.90752	0.90083
190.843	0.01935	0.07593	0.0729	0.02294	0.90775	0.90113
191.606	0.01737	0.07492	0.07461	0.0236	0.90802	0.90148
192.369	0.01554	0.07386	0.07613	0.02427	0.90833	0.90187
193.133	0.01386	0.07275	0.07744	0.02495	0.9087	0.9023
193.896	0.01236	0.07158	0.07853	0.02563	0.90911	0.90278
194.659	0.01104	0.07036	0.07938	0.02632	0.90957	0.90332
195.422	0.00994	0.06907	0.07997	0.02701	0.91009	0.90392
196.185	0.00905	0.06773	0.08028	0.0277	0.91068	0.90457
196.948	0.0084	0.06632	0.08028	0.02839	0.91132	0.90529
197.711	0.008	0.06484	0.07997	0.02908	0.91203	0.90608
198.474	0.00786	0.06329	0.07933	0.02977	0.91281	0.90694
199.237	0.00801	0.06167	0.07833	0.03045	0.91366	0.90788
200	0.00846	0.05997	0.07696	0.03114	0.91458	0.90889
193.133	0.01301	0.07192	0.07871	0.02456	0.90827	0.90352
193.896	0.0115	0.07082	0.07997	0.02529	0.90854	0.90389
194.659	0.01023	0.06971	0.08087	0.02604	0.9089	0.90425
195.422	0.00922	0.06857	0.0814	0.02681	0.90938	0.90462
196.185	0.00849	0.06742	0.08151	0.0276	0.91	0.90498
196.948	0.00808	0.06625	0.08117	0.02841	0.91076	0.90534
197.711	0.00799	0.06505	0.08033	0.02925	0.91168	0.9057
198.474	0.00825	0.06384	0.07897	0.0301	0.91277	0.90606
199.237	0.00889	0.06261	0.07706	0.03098	0.91406	0.90642
200	0.00991	0.06135	0.07454	0.03188	0.91555	0.90677

## Sheet: Fig.3c
Electroluminescence (EL) spectra
Wavelength (nm)	Planar OLED	Reference OLED	Corrugated OLED
384.53	0.9441	1.04367	1.12742
384.76	0.98477	1.07074	1.14348
384.99	1.0218	1.0942	1.1588
385.22	1.0552	1.11405	1.17339
385.45	1.08496	1.13029	1.18723
385.68	1.11109	1.14292	1.20034
385.91	1.13359	1.15194	1.21271
386.14	1.15246	1.15735	1.22434
386.37	1.16769	1.15915	1.23523
386.6	1.17929	1.15734	1.24538
386.82	1.18725	1.15191	1.2548
387.05	1.19858	1.13077	1.25918
387.28	1.20163	1.10375	1.26164
387.51	1.1964	1.07084	1.29139
387.74	1.18289	1.01528	1.31383
387.97	1.1611	0.97992	1.34101
388.2	1.17012	0.92865	1.35387
388.43	1.14433	0.99032	1.34216
388.66	1.08393	1.0113	1.35112
388.89	1.08365	1.01827	1.33635
389.12	1.06557	0.99735	1.33831
389.35	1.0732	1.043	1.30722
389.58	1.02307	1.08844	1.30126
389.81	1.05256	1.13229	1.29085
390.04	1.06193	1.14203	1.28502
390.27	1.04652	1.17657	1.23853
390.5	1.04682	1.20004	1.28764
390.73	1.13651	1.21957	1.28347
390.96	1.15471	1.23216	1.31285
391.19	1.17245	1.23543	1.30912
391.42	1.1837	1.22379	1.28066
391.64	1.18847	1.2139	1.22798
391.87	1.18489	1.19524	1.25399
392.1	1.16375	1.1529	1.29085
392.33	1.10465	1.09609	1.31469
392.56	1.1105	1.10164	1.32888
392.79	1.08265	1.08006	1.33343
393.02	1.0589	1.07972	1.2743
393.25	1.07269	1.08819	1.31536
393.48	1.16161	1.06552	1.3313
393.71	1.19039	1.04819	1.36086
393.94	1.20624	1.09797	1.36359
394.17	1.23222	1.095	1.36832
394.4	1.3237	1.08751	1.34949
394.63	1.3101	1.0755	1.37257
394.85	1.34358	1.0818	1.38262
395.08	1.38655	1.08022	1.41424
395.31	1.39853	1.02426	1.41266
395.54	1.39537	1.03234	1.39931
395.77	1.34302	1.05664	1.37419
396	1.28122	1.0731	1.33731
396.23	1.28477	1.09223	1.31722
396.46	1.26793	1.09738	1.2943
396.69	1.23373	1.07643	1.26075
396.92	1.17572	1.10106	1.28624
397.15	1.20769	1.11432	1.30133
397.38	1.18533	1.13566	1.29063
397.6	1.19592	1.16778	1.28747
397.83	1.23054	1.11473	1.35801
398.06	1.24924	1.17174	1.34539
398.29	1.23102	1.1913	1.34949
398.52	1.20975	1.2383	1.32331
398.75	1.17636	1.2719	1.33012
398.98	1.16599	1.25752	1.35796
399.21	1.14389	1.27798	1.38618
399.44	1.16299	1.28215	1.41694
399.67	1.10383	1.28657	1.43171
399.89	1.0833	1.2576	1.44002
400.12	1.08485	1.31325	1.43585
400.35	1.05935	1.32507	1.41921
400.58	1.08245	1.30995	1.39008
400.81	1.16704	1.27161	1.34849
401.04	1.16822	1.23862	1.29441
401.27	1.20478	1.19294	1.30305
401.5	1.20157	1.12644	1.32602
401.73	1.26674	1.07421	1.28919
401.95	1.29477	1.08009	1.26088
402.18	1.30989	1.00809	1.26299
402.41	1.31661	0.99003	1.2246
402.64	1.30779	1.09794	1.17521
402.87	1.27596	1.12059	1.20654
403.1	1.21099	1.16645	1.16887
403.33	1.20574	1.16412	1.2345
403.56	1.20636	1.21752	1.26096
403.79	1.14928	1.30558	1.27423
404.01	1.1447	1.3129	1.34451
404.24	1.14	1.35924	1.37423
404.47	1.18265	1.38896	1.40109
404.7	1.19023	1.40757	1.36897
404.93	1.15704	1.41269	1.40065
405.16	1.17123	1.34628	1.4135
405.39	1.19495	1.34882	1.42654
405.61	1.18904	1.34962	1.42777
405.84	1.22161	1.31639	1.3855
406.07	1.1683	1.22791	1.38067
406.3	1.21921	1.24695	1.351
406.53	1.2167	1.2323	1.36113
406.76	1.22588	1.19759	1.35392
406.99	1.22269	1.23705	1.32316
407.22	1.13912	1.22961	1.31162
407.44	1.10706	1.20663	1.32342
407.67	1.14041	1.18008	1.29242
407.9	1.20396	1.14709	1.32734
408.13	1.18343	1.15861	1.30914
408.36	1.22617	1.14949	1.24248
408.59	1.30262	1.12985	1.25856
408.81	1.32188	1.13949	1.24789
409.04	1.31376	1.10844	1.23489
409.27	1.2585	1.10275	1.20704
409.5	1.29031	1.09685	1.25618
409.73	1.33312	1.07407	1.25275
409.96	1.29842	1.12967	1.25536
410.19	1.30422	1.12316	1.20302
410.41	1.29066	1.10951	1.20849
410.64	1.26963	1.09474	1.23202
410.87	1.30386	1.13699	1.26109
411.1	1.26739	1.13285	1.3003
411.33	1.25372	1.11865	1.32109
411.56	1.20972	1.10868	1.33462
411.78	1.15031	1.09391	1.34092
412.01	1.18525	1.07435	1.33996
412.24	1.2084	1.05	1.33176
412.47	1.18064	1.02085	1.30234
412.7	1.14203	1.0028	1.28741
412.93	1.12237	0.9975	1.26442
413.15	1.09411	0.97791	1.30104
413.38	1.02737	0.98301	1.29011
413.61	0.94402	1.00827	1.27959
413.84	0.95042	1.01392	1.25995
414.07	1.01964	1.04911	1.24544
414.29	1.11047	1.06697	1.2194
414.52	1.15016	1.09843	1.13896
414.75	1.2807	1.12396	1.12101
414.98	1.35659	1.14354	1.17732
415.21	1.42141	1.15719	1.18033
415.44	1.45878	1.14254	1.23375
415.66	1.49965	1.15673	1.25448
415.89	1.53648	1.10685	1.27048
416.12	1.54547	1.14249	1.26868
416.35	1.53593	1.1537	1.27778
416.58	1.50787	1.16972	1.28862
416.8	1.44266	1.17574	1.27878
417.03	1.3851	1.19007	1.28636
417.26	1.30111	1.19165	1.30052
417.49	1.21773	1.19853	1.30938
417.72	1.15427	1.2122	1.29974
417.94	1.06061	1.22632	1.30258
418.17	1.01508	1.2007	1.28901
418.4	1.03458	1.18255	1.28285
418.63	1.03093	1.21098	1.26907
418.86	1.07085	1.16756	1.18617
419.08	1.00113	1.17866	1.12141
419.31	1.04098	1.16823	1.22358
419.54	1.05806	1.14837	1.28375
419.77	1.06844	1.09114	1.33951
420	1.08716	1.06795	1.39568
420.22	1.11296	1.0698	1.43082
420.45	1.10546	1.00692	1.45332
420.68	1.11437	1.07675	1.44548
420.91	1.11619	1.08893	1.47359
421.13	1.10399	1.11395	1.48326
421.36	1.10007	1.13103	1.47563
421.59	1.11946	1.15325	1.47943
421.82	1.11907	1.1566	1.4435
422.05	1.12842	1.15133	1.43113
422.27	1.10312	1.14457	1.36765
422.5	1.10195	1.13182	1.3581
422.73	1.09784	1.11308	1.28616
422.96	1.08605	1.10639	1.2742
423.18	1.06842	1.04312	1.23826
423.41	1.04497	1.03683	1.18768
423.64	1.01568	1.06796	1.22168
423.87	1.05575	1.0651	1.29591
424.09	1.01796	1.05619	1.30984
424.32	1.03697	1.04124	1.32519
424.55	1.03316	1.06535	1.32364
424.78	1.05177	1.04591	1.31636
425.01	1.06422	1.03946	1.30337
425.23	1.07723	1.08057	1.28465
425.46	1.08532	1.02814	1.26829
425.69	1.08874	1.05309	1.26143
425.92	1.1241	1.086	1.24868
426.14	1.14296	1.11183	1.20209
426.37	1.15461	1.08212	1.1931
426.6	1.15908	1.10206	1.18367
426.83	1.15636	1.08316	1.17618
427.05	1.17652	1.14773	1.20924
427.28	1.17194	1.1978	1.20665
427.51	1.16126	1.23338	1.25838
427.74	1.14448	1.24142	1.26919
427.96	1.1216	1.31992	1.27636
428.19	1.09261	1.34545	1.27987
428.42	1.03982	1.35806	1.27974
428.65	0.99822	1.35776	1.25545
428.87	1.02735	1.34455	1.2594
429.1	1.02258	1.31749	1.2585
429.33	1.04067	1.27897	1.24437
429.55	1.03636	1.23621	1.2198
429.78	1.02737	1.18445	1.18626
430.01	1.02529	1.11983	1.19703
430.24	1.02604	1.13279	1.22974
430.46	1.04787	1.0979	1.23916
430.69	1.06282	1.04458	1.24129
430.92	1.08886	0.98217	1.28122
431.15	1.05076	0.96463	1.28754
431.37	1.09852	0.93778	1.26883
431.6	1.13739	1.00912	1.29651
431.83	1.16739	1.01959	1.31688
432.05	1.1885	1.04539	1.32996
432.28	1.20073	1.06546	1.33108
432.51	1.18545	1.06081	1.30698
432.74	1.19027	1.09023	1.31445
432.96	1.15531	1.11058	1.29983
433.19	1.18532	1.15057	1.29645
433.42	1.2035	1.18163	1.29958
433.64	1.21789	1.20375	1.29037
433.87	1.21068	1.19701	1.27675
434.1	1.1969	1.19795	1.28102
434.33	1.16607	1.22844	1.29679
434.55	1.13725	1.23909	1.33746
434.78	1.12096	1.23922	1.33647
435.01	1.10705	1.17373	1.3152
435.23	1.09308	1.18411	1.31588
435.46	0.96806	1.18646	1.29984
435.69	0.98974	1.16263	1.24472
435.92	1.09319	1.18268	1.24889
436.14	1.1219	1.20126	1.30841
436.37	1.15121	1.20498	1.26168
436.6	1.12402	1.20631	1.26363
436.82	1.15938	1.18403	1.25636
437.05	1.1821	1.10738	1.31207
437.28	1.22226	1.12966	1.38727
437.5	1.14744	1.15385	1.38786
437.73	1.24109	1.18482	1.42392
437.96	1.29015	1.18757	1.46279
438.18	1.28811	1.17981	1.51977
438.41	1.32783	1.14662	1.49932
438.64	1.31826	1.14486	1.53056
438.86	1.3209	1.14123	1.52776
439.09	1.3544	1.14352	1.55983
439.32	1.34197	1.13448	1.5496
439.55	1.33871	1.10292	1.55592
439.77	1.31451	1.17366	1.61653
440	1.2694	1.18229	1.64936
440.23	1.30714	1.15562	1.66997
440.45	1.32774	1.17645	1.66062
440.68	1.3269	1.17623	1.64745
440.91	1.31858	1.16708	1.63156
441.13	1.29112	1.13968	1.70507
441.36	1.2755	1.11783	1.71411
441.59	1.26694	1.0865	1.75251
441.81	1.23987	1.11637	1.72061
442.04	1.16352	1.13312	1.68981
442.27	1.25331	1.12103	1.62694
442.49	1.20942	1.09685	1.63227
442.72	1.14457	0.97757	1.62283
442.95	1.2109	1.0037	1.55742
443.17	1.22232	1.04792	1.63442
443.4	1.25459	1.09169	1.68371
443.63	1.27364	1.1425	1.71134
443.85	1.29582	1.16383	1.7189
444.08	1.3303	1.15661	1.74521
444.3	1.32949	1.18328	1.79644
444.53	1.28498	1.19799	1.80561
444.76	1.25558	1.2029	1.77439
444.98	1.33064	1.23559	1.69105
445.21	1.3199	1.23654	1.84293
445.44	1.30594	1.22905	1.87756
445.66	1.25309	1.20939	2.0042
445.89	1.22367	1.1928	2.09219
446.12	1.20992	1.17326	2.14598
446.34	1.17383	1.11991	2.17846
446.57	1.15749	1.09703	2.25931
446.8	1.1803	0.99786	2.31755
447.02	1.15619	0.97376	2.49165
447.25	1.17004	0.95322	2.62395
447.47	1.21538	1.08938	2.68386
447.7	1.16913	1.12174	2.73
447.93	1.18079	1.17592	2.758
448.15	1.12569	1.20875	2.82787
448.38	1.19222	1.24403	2.93307
448.61	1.24343	1.26672	2.96701
448.83	1.24926	1.27393	3.00536
449.06	1.23455	1.31279	3.00768
449.28	1.23579	1.33292	3.10865
449.51	1.33242	1.32595	3.24105
449.74	1.37489	1.30708	3.34439
449.96	1.40393	1.30616	3.35813
450.19	1.44512	1.26307	3.57986
450.42	1.47703	1.25287	3.64719
450.64	1.46	1.23748	3.72554
450.87	1.50998	1.19681	3.82119
451.09	1.48716	1.17984	4.00125
451.32	1.54905	1.10511	4.145
451.55	1.57146	1.15024	4.18545
451.77	1.53642	1.14007	4.14873
452	1.54709	1.1484	4.20867
452.22	1.52985	1.15099	4.4281
452.45	1.51102	1.16957	4.59442
452.68	1.42561	1.0708	4.81044
452.9	1.56075	1.11207	4.99178
453.13	1.69584	1.13122	5.10526
453.35	1.64331	1.13757	5.29256
453.58	1.7265	1.18675	5.47812
453.81	1.84953	1.15714	5.73954
454.03	2.02579	1.15773	5.9474
454.26	2.00179	1.18551	6.10581
454.48	1.9856	1.15274	6.35043
454.71	2.03872	1.16076	6.70139
454.94	1.94463	1.24634	6.92267
455.16	1.97349	1.28933	7.34755
455.39	2.08464	1.29624	7.68592
455.61	2.17903	1.27939	8.03313
455.84	2.38557	1.29094	8.50161
456.07	2.40285	1.29928	8.78399
456.29	2.53139	1.32022	9.2875
456.52	2.62741	1.28392	9.85009
456.74	2.6759	1.27835	10.4114
456.97	2.66634	1.35437	10.9382
457.19	2.852	1.32326	11.5346
457.42	3.05165	1.51571	12.16
457.65	3.34246	1.49734	12.9066
457.87	3.43291	1.59671	13.7004
458.1	3.77606	1.60456	14.4398
458.32	3.92579	1.66373	15.3276
458.55	4.04875	1.6459	16.1812
458.77	4.18556	1.64364	17.0269
459	4.26294	1.70592	17.9259
459.23	4.53255	1.81174	19.0072
459.45	4.86752	1.83811	19.9321
459.68	5.20452	1.83145	21.2297
459.9	5.55319	1.65074	22.2811
460.13	5.77829	1.58489	23.4744
460.35	5.90415	1.63243	24.7934
460.58	6.01667	1.7682	25.8722
460.8	6.21996	1.91082	27.1455
461.03	6.2427	2.00598	28.3735
461.26	6.57879	2.02031	29.7891
461.48	6.83646	2.12871	31.147
461.71	7.16392	2.27125	32.518
461.93	7.55991	2.30343	34.0527
462.16	7.93828	2.46029	35.5643
462.38	8.16079	2.65647	37.1906
462.61	8.3875	2.62178	38.7346
462.83	8.5132	2.74543	40.203
463.06	8.76279	2.80427	41.7322
463.28	8.96066	2.93367	43.3444
463.51	9.13553	2.95807	45.0911
463.74	9.50105	2.87521	46.733
463.96	9.77091	2.76855	48.2687
464.19	9.89309	2.77641	50.0533
464.41	10.1447	2.631	51.5686
464.64	10.2374	2.74218	53.3922
464.86	10.2686	2.9007	55.0719
465.09	10.4649	2.93867	56.813
465.31	10.6592	3.20506	58.6741
465.54	10.8503	3.22208	60.5308
465.76	11.2419	3.36737	62.2962
465.99	11.3326	3.49974	63.967
466.21	11.5922	3.67461	65.8763
466.44	11.9478	3.76951	67.5463
466.66	11.9619	3.98233	69.2754
466.89	11.9942	4.07675	71.1315
467.11	12.0304	4.18392	72.7424
467.34	12.1539	4.35726	74.5688
467.56	12.2117	4.4378	76.4401
467.79	12.329	4.45081	77.905
468.02	12.4968	4.29892	79.4187
468.24	12.5853	4.25836	80.7846
468.47	12.6621	4.24083	82.0884
468.69	12.7324	4.2005	83.4766
468.92	12.8525	4.06942	84.7808
469.14	12.8697	4.00944	86.0759
469.37	12.7636	3.88503	87.0489
469.59	12.7217	3.87619	88.261
469.82	12.7706	4.13634	89.382
470.04	12.6402	3.97585	90.4265
470.27	12.6447	4.13722	91.4621
470.49	12.6119	4.14873	92.2952
470.72	12.6318	4.26686	93.2543
470.94	12.6785	4.48517	94.007
471.17	12.5473	4.59302	94.8525
471.39	12.6142	4.90594	95.6257
471.62	12.6622	4.92864	96.4592
471.84	12.6892	5.11568	97.4631
472.07	12.603	5.17485	98.0653
472.29	12.8395	5.16553	98.455
472.51	12.6896	5.25159	99.189
472.74	12.5032	5.36095	99.7578
472.96	12.4272	5.49681	100.242
473.19	12.326	5.42085	100.639
473.41	12.2713	5.35361	100.801
473.64	12.1248	5.18703	101.084
473.86	11.9592	5.1502	101.203
474.09	11.9035	5.10273	101.49
474.31	11.8343	5.06346	101.723
474.54	11.6362	4.9394	101.849
474.76	11.5307	4.88042	101.942
474.99	11.3347	4.76887	101.641
475.21	11.3221	4.64385	101.582
475.44	11.4052	4.71991	101.242
475.66	11.3376	4.52026	100.924
475.89	11.2603	4.4928	100.675
476.11	11.1699	4.41158	100.259
476.34	10.9639	4.56035	99.9306
476.56	10.859	4.4177	99.492
476.78	10.7554	4.43744	99.07
477.01	10.4451	4.72464	98.6369
477.23	10.3018	4.76617	98.0136
477.46	10.2468	4.97432	97.4955
477.68	10.2202	4.98302	96.7897
477.91	10.1826	5.09861	96.1439
478.13	10.0489	5.13489	95.6355
478.36	9.89522	5.29294	94.9086
478.58	9.69002	5.36387	94.3202
478.81	9.46285	5.48635	93.793
479.03	9.33523	5.4443	93.1479
479.25	9.19601	5.53932	92.5892
479.48	9.03428	5.62407	91.8039
479.7	9.2058	5.56012	91.2966
479.93	9.13365	5.55907	90.5434
480.15	8.92448	5.37241	89.8808
480.38	8.84196	5.37649	89.1237
480.6	8.74995	5.24619	88.2407
480.82	8.53797	5.17026	87.5818
481.05	8.62687	5.03623	87.0163
481.27	8.52116	4.98459	86.1717
481.5	8.46976	5.05631	85.2621
481.72	8.39128	4.9751	84.3589
481.95	8.43887	5.16717	83.5296
482.17	8.48455	5.07218	82.4661
482.39	8.35057	4.96735	81.6067
482.62	8.13462	4.92337	80.4972
482.84	7.94768	5.02715	79.588
483.07	7.80781	5.09678	78.5354
483.29	7.71498	5.09078	77.6525
483.52	7.69572	5.21492	76.8365
483.74	7.73503	5.408	76.1576
483.96	7.75039	5.27792	75.2467
484.19	7.84778	5.01321	74.4178
484.41	7.80964	4.98421	73.5659
484.64	7.74021	4.82605	72.8024
484.86	7.67404	4.72861	71.9936
485.08	7.54239	4.77074	71.133
485.31	7.50027	4.93485	70.4524
485.53	7.50188	4.94359	69.8611
485.76	7.49736	4.98599	69.0597
485.98	7.37726	5.18089	68.3983
486.2	7.38039	5.35244	67.7145
486.43	7.3338	5.57981	67.1727
486.65	7.30262	5.6022	66.5302
486.88	7.2796	5.68118	66.03
487.1	7.0935	5.84406	65.1813
487.32	6.9468	5.9982	64.657
487.55	6.75832	5.99009	63.7891
487.77	6.6687	6.01017	63.3069
488	6.63751	6.05201	62.6969
488.22	6.71714	5.94513	61.9779
488.44	6.61166	5.75439	61.1588
488.67	6.36004	5.55646	60.4102
488.89	6.33613	5.61858	59.7859
489.12	6.35629	5.45535	59.0331
489.34	6.2002	5.375	58.343
489.56	6.29914	5.3757	57.655
489.79	6.23216	5.41984	57.1707
490.01	6.20786	5.35938	56.6957
490.23	6.38873	5.45581	56.1837
490.46	6.44969	5.56506	55.767
490.68	6.47619	5.66679	55.3944
490.91	6.45264	5.65579	55.075
491.13	6.69234	5.65756	54.6093
491.35	6.79128	5.76591	54.2961
491.58	6.81295	5.67504	53.8563
491.8	6.87299	5.60023	53.4029
492.02	6.74622	5.40665	52.8039
492.25	6.8841	5.44272	52.5024
492.47	6.90037	5.57817	51.9407
492.7	6.97346	5.6357	51.4593
492.92	6.87443	5.73601	51.0374
493.14	6.68657	5.66591	50.5241
493.37	6.7489	5.88097	49.9986
493.59	6.87209	5.82456	49.6032
493.81	6.80962	5.891	49.2322
494.04	6.83826	6.1266	48.7926
494.26	6.6497	6.34561	48.377
494.48	6.66485	6.41624	48.0086
494.71	6.5843	6.46354	47.5713
494.93	6.60126	6.58988	47.1344
495.15	6.38462	6.71845	46.8182
495.38	6.31671	6.63936	46.5874
495.6	6.28827	6.72984	46.1444
495.82	6.20178	6.88823	45.8489
496.05	6.28472	6.72955	45.437
496.27	6.17419	6.69154	45.0278
496.49	6.15238	6.63722	44.779
496.72	6.19036	6.86767	44.6177
496.94	6.05162	7.04555	44.3539
497.16	6.02267	7.0397	44.1857
497.39	5.90738	6.88997	43.8813
497.61	5.6395	6.71691	43.5353
497.83	5.60847	6.78502	43.2169
498.06	5.79843	6.51328	43.1472
498.28	5.774	6.52166	42.7386
498.5	5.71662	6.65359	42.4359
498.73	5.62952	6.46772	42.1753
498.95	5.59373	6.28915	41.9027
499.17	5.58835	6.10532	41.5326
499.4	5.66437	6.18314	41.2453
499.62	5.58073	6.19416	40.9746
499.84	5.51893	6.21152	40.602
500.07	5.39594	6.35807	40.1641
500.29	5.5191	6.49359	39.7837
500.51	5.56611	6.51523	39.4336
500.74	5.56957	6.60421	39.1968
500.96	5.66277	6.76477	38.9619
501.18	5.68878	7.07359	38.6544
501.41	5.72787	7.16188	38.325
501.63	5.77161	7.09845	38.0064
501.85	5.74067	6.99208	37.6061
502.07	5.59771	7.15263	37.2757
502.3	5.65324	7.07972	37.0218
502.52	5.69694	7.10856	36.8879
502.74	5.55935	7.22996	36.4999
502.97	5.53875	7.33053	36.3105
503.19	5.54169	7.20433	36.0282
503.41	5.50168	7.15393	35.7376
503.64	5.50868	7.07745	35.424
503.86	5.37277	7.23068	35.2229
504.08	5.35508	7.34953	35.0167
504.3	5.29307	7.16992	34.8953
504.53	5.25545	7.2112	34.6771
504.75	5.33144	7.25039	34.3567
504.97	5.20441	7.19052	34.0799
505.2	5.31575	7.06966	33.8512
505.42	5.30708	7.01204	33.5314
505.64	5.39861	7.00119	33.1835
505.86	5.37975	6.84184	32.8386
506.09	5.37606	6.76222	32.6313
506.31	5.28467	6.85754	32.2621
506.53	5.11992	6.87392	31.9314
506.75	5.11586	6.75269	31.6974
506.98	5.04977	6.89908	31.4879
507.2	5.18053	6.90548	31.0832
507.42	5.25039	7.0347	30.6991
507.65	5.23195	7.07201	30.3687
507.87	5.14372	6.99962	30.1098
508.09	5.02383	7.07636	29.7465
508.31	4.93593	7.17222	29.5852
508.54	4.95356	7.13647	29.3573
508.76	4.83484	7.04985	29.0297
508.98	4.76886	7.25442	28.6042
509.2	4.67956	7.29318	28.1929
509.43	4.48189	7.20488	27.8441
509.65	4.47674	7.15169	27.509
509.87	4.33072	7.0167	27.178
510.09	4.39294	6.95144	26.7874
510.32	4.3604	6.77966	26.4441
510.54	4.26302	6.75648	26.1493
510.76	4.08266	6.74927	25.7577
510.98	4.04115	6.51388	25.5779
511.21	4.18448	6.42246	25.377
511.43	4.2429	6.36786	25.0714
511.65	4.39985	6.29335	24.7107
511.87	4.42193	6.22799	24.3873
512.1	4.49216	6.18031	24.1593
512.32	4.48973	6.03471	23.849
512.54	4.3393	6.08337	23.6199
512.76	4.33387	5.8855	23.4572
512.99	4.35509	5.83704	23.1742
513.21	4.18307	5.85603	22.8711
513.43	4.22223	5.79302	22.5771
513.65	4.05932	5.81739	22.2973
513.87	3.89871	5.90669	22.0333
514.1	3.78756	5.93417	21.781
514.32	3.77387	5.97124	21.5327
514.54	3.82084	5.9064	21.2315
514.76	3.73243	5.84098	20.955
514.99	3.61402	5.90671	20.7451
515.21	3.6341	5.89222	20.5846
515.43	3.66939	5.88892	20.431
515.65	3.70265	6.0388	20.08
515.87	3.67358	6.10183	19.6418
516.1	3.66627	6.2636	19.3914
516.32	3.70739	6.27506	19.0568
516.54	3.59338	6.44469	18.7721
516.76	3.46947	6.31048	18.4841
516.98	3.35321	6.31781	18.3034
517.21	3.29128	6.08545	18.1468
517.43	3.18618	5.94788	17.8322
517.65	3.01475	5.83302	17.6291
517.87	2.98318	5.66328	17.3182
518.09	2.7185	5.82383	17.3006
518.32	2.63975	5.82512	17.0901
518.54	2.54767	5.73415	17.0314
518.76	2.55723	5.62781	16.8313
518.98	2.62177	5.37931	16.7039
519.2	2.62322	5.32158	16.5801
519.43	2.65937	5.1995	16.472
519.65	2.71619	5.17489	16.2209
519.87	2.70613	5.16263	15.9422
520.09	2.75066	5.04956	15.6722
520.31	2.811	5.01546	15.4944
520.54	2.8214	5.03017	15.2934
520.76	2.82438	5.05725	15.0595
520.98	2.79728	5.17652	14.8583
521.2	2.88752	5.0539	14.771
521.42	2.80275	5.03649	14.641
521.64	2.70144	5.073	14.6017
521.87	2.66321	5.02678	14.3353
522.09	2.68452	5.11767	14.2253
522.31	2.66913	5.20865	14.1864
522.53	2.58526	5.38844	14.2398
522.75	2.60542	5.27557	14.0004
522.98	2.58798	5.27107	13.8734
523.2	2.61478	5.27297	13.7022
523.42	2.65805	5.21065	13.5089
523.64	2.63459	5.23108	13.3697
523.86	2.72188	5.09463	13.1725
524.08	2.78276	5.1774	12.9409
524.3	2.81697	4.97277	12.8469
524.53	2.84621	4.85798	12.6636
524.75	2.86905	4.831	12.6119
524.97	2.92803	4.76008	12.3779
525.19	2.89431	4.85749	12.2853
525.41	2.97624	4.78037	12.0767
525.63	2.93717	4.7591	12.0523
525.86	2.71831	4.75106	11.8098
526.08	2.71596	4.85315	11.7203
526.3	2.67245	4.79952	11.626
526.52	2.61753	4.73102	11.6055
526.74	2.53579	4.79121	11.5902
526.96	2.42906	4.77125	11.4041
527.18	2.30768	4.7077	11.2566
527.41	2.19226	4.71086	11.1695
527.63	2.10666	4.66433	11.1619
527.85	2.01569	4.57781	11.1314
528.07	2.02648	4.46998	11.1682
528.29	2.04361	4.50167	11.0267
528.51	1.94322	4.6013	10.9319
528.73	1.87356	4.5898	10.7785
528.95	1.83155	4.73252	10.5819
529.18	1.88644	4.65633	10.5267
529.4	1.91171	4.68077	10.4283
529.62	1.97986	4.69401	10.26
529.84	2.10592	4.57336	10.1624
530.06	2.03387	4.49672	10.0449
530.28	2.08883	4.5422	9.86359
530.5	2.20731	4.5567	9.96705
530.72	2.14792	4.48194	9.96497
530.95	2.17223	4.38892	9.90509
531.17	2.20422	4.54464	9.76228
531.39	2.23185	4.59355	9.73423
531.61	2.13223	4.54736	9.70341
531.83	2.07871	4.5124	9.79109
532.05	2.14431	4.41083	9.8452
532.27	2.09412	4.32686	9.75804
532.49	2.12338	4.38309	9.67779
532.71	2.1479	4.54296	9.47079
532.94	2.1169	4.64299	9.36889
533.16	2.10625	4.74477	9.3002
533.38	2.11296	4.77623	9.22113
533.6	2.16984	4.74091	9.13456
533.82	2.10458	4.74834	9.24215
534.04	2.1076	4.6947	9.10329
534.26	2.11097	4.73551	9.04506
534.48	1.97727	4.86798	9.01538
534.7	2.09385	4.85941	9.18397
534.92	2.10686	4.89382	9.10266
535.14	2.05597	4.88111	9.08603
535.37	2.10489	5.01856	8.99382
535.59	2.08832	5.15965	8.95513
535.81	2.03016	5.27597	8.858
536.03	1.96188	5.24896	8.75559
536.25	1.99976	5.27083	8.75813
536.47	2.01407	5.2322	8.60158
536.69	2.08162	5.14602	8.46791
536.91	2.18645	5.19011	8.37472
537.13	2.16469	5.17042	8.20229
537.35	2.17479	5.2634	8.21696
537.57	2.10745	5.22207	8.31229
537.79	2.1275	5.30261	8.2754
538.01	2.07399	5.2591	8.24548
538.24	2.01089	5.23158	8.31621
538.46	2.02385	5.26994	8.26351
538.68	2.02414	5.32474	8.39328
538.9	1.89084	5.18106	8.63131
539.12	2.03786	4.93299	8.58771
539.34	2.05808	5.09988	8.45944
539.56	2.01976	5.00791	8.59206
539.78	1.98975	5.06806	8.46396
540	1.86773	4.96735	8.36571
540.22	1.84072	5.0307	8.19771
540.44	1.87051	4.92159	8.18146
540.66	1.87416	4.96141	8.13324
540.88	1.94142	4.93294	8.06931
541.1	2.06753	4.96397	8.02387
541.32	2.0428	4.93859	8.04319
541.54	1.98357	4.98228	8.03088
541.76	1.97319	4.84	8.20337
541.98	1.93326	4.81858	8.24051
542.2	1.92711	4.9688	8.19092
542.43	1.89337	4.92029	8.06436
542.65	1.94355	4.88599	8.04628
542.87	1.96963	4.97183	8.02025
543.09	1.86858	4.99523	8.06503
543.31	1.76595	4.96798	7.95743
543.53	1.74297	5.12287	7.85025
543.75	1.69665	5.23802	7.87372
543.97	1.70563	5.17518	7.89171
544.19	1.62893	5.27304	7.65749
544.41	1.65114	5.23521	7.54308
544.63	1.69266	5.37823	7.48865
544.85	1.74439	5.39007	7.46876
545.07	1.82387	5.58862	7.497
545.29	1.91089	5.58905	7.47999
545.51	2.03543	5.5894	7.35656
545.73	2.00408	5.45423	7.38958
545.95	2.00193	5.4251	7.35631
546.17	2.07775	5.41235	7.34888
546.39	2.17805	5.48655	7.28345
546.61	2.14147	5.61505	7.25276
546.83	2.18976	5.53809	7.16192
547.05	2.24837	5.50944	7.27378
547.27	2.24324	5.69224	7.37873
547.49	2.15637	5.70776	7.40856
547.71	2.07793	5.76504	7.51703
547.93	2.09552	5.7814	7.71116
548.15	2.08376	5.65093	7.75273
548.37	2.09438	5.66669	7.85427
548.59	2.01518	5.70157	7.76728
548.81	1.97152	5.68764	7.8642
549.03	1.99264	5.75496	7.95111
549.25	2.00987	5.77713	7.98817
549.47	1.87826	5.80044	7.85588
549.69	1.85895	5.74844	7.67364
549.91	2.04013	5.7803	7.58156
550.13	2.04775	5.83206	7.48309
550.35	2.09053	5.86748	7.41849
550.57	2.20713	5.8869	7.31298
550.79	2.22164	5.83789	7.24288
551.01	2.11348	5.93282	7.16091
551.23	2.18107	6.00025	7.01336
551.45	2.16834	6.09833	6.99782
551.67	2.18211	6.14824	6.934
551.89	2.18448	5.9964	6.72092
552.11	2.23144	5.99752	6.75974
552.33	2.22489	5.90567	6.73859
552.55	2.27246	5.76473	6.64426
552.77	2.3381	5.69879	6.6304
552.99	2.35253	5.67667	6.70028
553.21	2.3283	5.58454	6.82574
553.42	2.33357	5.46754	6.77893
553.64	2.24007	5.37927	6.7105
553.86	2.18556	5.37646	6.62103
554.08	2.17602	5.31041	6.80968
554.3	2.34841	5.3547	6.90017
554.52	2.28656	5.41068	6.88528
554.74	2.14912	5.32985	6.89328
554.96	2.13986	5.52136	6.92629
555.18	2.02184	5.7379	6.87546
555.4	1.83408	5.90831	6.88951
555.62	1.8701	6.09279	6.93999
555.84	1.73227	6.18411	7.00812
556.06	1.77929	6.32549	7.01663
556.28	1.8012	6.27097	6.79189
556.5	1.91584	6.52986	6.80343
556.72	1.90653	6.61395	6.6465
556.94	2.04253	6.50048	6.49606
557.16	1.97828	6.46333	6.45312
557.38	1.95648	6.58985	6.48479
557.59	1.9812	6.54195	6.36161
557.81	2.03534	6.53556	6.1464
558.03	2.06253	6.51828	6.19931
558.25	2.00155	6.38886	6.15628
558.47	1.92883	6.26896	6.29123
558.69	2.05216	6.22971	6.21983
558.91	2.01904	6.31527	6.13927
559.13	1.92017	6.45318	6.10025
559.35	1.8869	6.52849	6.11512
559.57	1.82828	6.51527	6.2038
559.79	1.73949	6.39343	6.13063
560.01	1.75124	6.36118	6.22477
560.23	1.65078	6.39604	6.16167
560.44	1.62451	6.55366	6.08659
560.66	1.49057	6.70902	5.89109
560.88	1.52222	6.87591	5.81579
561.1	1.47662	6.81901	5.46439
561.32	1.51456	6.66091	5.39065
561.54	1.4753	6.73848	5.40393
561.76	1.58615	6.96905	5.33479
561.98	1.65408	6.89426	5.26736
562.2	1.64774	7.02634	5.33339
562.42	1.52651	7.0868	5.40747
562.64	1.54055	7.09907	5.4558
562.85	1.62485	7.23057	5.52899
563.07	1.77705	7.21943	5.47838
563.29	1.83779	7.40951	5.38847
563.51	1.79606	7.44215	5.35177
563.73	1.83808	7.28023	5.25098
563.95	1.90473	7.23738	5.33278
564.17	1.81852	7.15708	5.24832
564.39	1.81516	7.11691	5.31893
564.61	1.7634	7.10059	5.27711
564.82	1.72438	7.10681	5.21085
565.04	1.70996	7.09951	5.0838
565.26	1.78163	6.8872	5.10216
565.48	1.80042	6.86923	4.88631
565.7	1.74124	6.73076	4.85636
565.92	1.74431	6.96929	4.85446
566.14	1.7446	6.86521	4.75441
566.36	1.6337	6.79142	4.84023
566.57	1.56658	6.93025	4.91988
566.79	1.40752	6.96442	4.91313
567.01	1.44475	6.89277	4.911
567.23	1.53223	6.91387	4.79985
567.45	1.65406	6.83239	4.75842
567.67	1.65448	6.7704	4.65731
567.89	1.63196	6.84859	4.61743
568.1	1.67063	6.84467	4.60303
568.32	1.75842	6.76577	4.79762
568.54	1.76361	6.80152	4.91655
568.76	1.85988	6.65716	4.83547
568.98	1.97738	6.61847	4.88765
569.2	2.03997	6.65973	4.84158
569.42	2.06996	6.78914	4.8009
569.63	2.06093	6.73304	4.70339
569.85	2.15652	6.86345	4.51688
570.07	2.13216	6.84464	4.48907
570.29	2.13756	7.10254	4.55277
570.51	2.01207	7.03395	4.52269
570.73	1.9262	6.94385	4.52972
570.95	1.88212	6.98544	4.45474
571.16	1.88217	7.0105	4.45803
571.38	1.92053	7.01556	4.39214
571.6	1.93636	6.9509	4.35116
571.82	1.87119	6.94202	4.40523
572.04	1.8433	6.96126	4.36016
572.26	1.80655	7.15896	4.35994
572.47	1.8855	7.00074	4.43278
572.69	1.9318	6.91549	4.53924
572.91	1.97063	6.91399	4.41616
573.13	1.96681	6.89304	4.35459
573.35	1.97411	6.91018	4.42094
573.56	1.9318	6.97164	4.37021
573.78	1.85526	6.96749	4.2991
574	1.80509	6.85796	4.30082
574.22	1.81347	6.90476	4.40624
574.44	1.75572	6.97361	4.26368
574.66	1.61528	6.97774	4.19722
574.87	1.57669	6.82572	4.04749
575.09	1.64729	6.58391	4.00862
575.31	1.68091	6.63912	4.05354
575.53	1.66969	6.49476	4.11137
575.75	1.59177	6.39109	4.09375
575.96	1.51803	6.29515	4.12917
576.18	1.48375	6.39283	4.14827
576.4	1.50635	6.41899	4.06649
576.62	1.5097	6.43248	4.03166
576.84	1.56193	6.29029	4.06408
577.05	1.49646	6.40426	3.99661
577.27	1.52471	6.50904	3.95365
577.49	1.4498	6.54554	4.16012
577.71	1.38813	6.62554	4.17991
577.93	1.37163	6.75178	4.18297
578.14	1.33832	6.74558	4.1083
578.36	1.37657	6.83965	4.10952
578.58	1.39547	6.99712	4.05057
578.8	1.40244	7.17691	3.84774
579.02	1.39404	7.2065	3.82462
579.23	1.52852	7.22679	3.71122
579.45	1.61312	7.35804	3.77552
579.67	1.63739	7.41815	3.80446
579.89	1.56873	7.38064	3.7855
580.1	1.4959	7.30181	3.74302
580.32	1.49384	7.24846	3.70285
580.54	1.565	7.17836	3.74417
580.76	1.60415	7.08444	3.66419
580.97	1.61443	6.95118	3.80292
581.19	1.61776	6.71029	3.83172
581.41	1.6171	6.63754	3.81102
581.63	1.61159	6.38343	3.84269
581.85	1.53512	6.17497	3.99783
582.06	1.57235	6.28622	3.99107
582.28	1.63437	6.23461	4.09314
582.5	1.64528	6.21799	4.17747
582.72	1.65214	6.37854	4.0673
582.93	1.60886	6.57111	3.96167
583.15	1.56067	6.69846	3.83454
583.37	1.59297	6.81571	3.78242
583.59	1.58188	6.87925	3.70191
583.8	1.50857	6.82634	3.69279
584.02	1.37551	6.88835	3.59333
584.24	1.32008	6.88031	3.51861
584.46	1.30041	6.75185	3.42182
584.67	1.38454	6.70056	3.26911
584.89	1.43187	6.69402	3.1898
585.11	1.40277	6.67857	3.02852
585.33	1.37603	6.53623	3.05738
585.54	1.25183	6.15743	2.88365
585.76	1.31373	6.16193	2.84602
585.98	1.36336	6.21913	2.78745
586.19	1.45308	6.36255	2.77429
586.41	1.5529	6.60829	2.70888
586.63	1.58519	6.68105	2.71878
586.85	1.52644	6.83743	2.6785
587.06	1.52297	7.03916	2.42767
587.28	1.55021	7.07378	2.54917
587.5	1.57804	7.05067	2.60175
587.93	1.62238	7.00232	2.64559
588.15	1.56966	6.94298	2.74365
588.37	1.46409	6.869	2.87135
588.58	1.48573	7.10094	2.89998
588.8	1.50117	6.9577	2.90159
589.02	1.45141	6.93335	2.86114
589.23	1.46609	6.88436	2.8477
589.45	1.47191	6.90159	2.8544
589.67	1.4392	6.83301	2.82183
589.89	1.39357	6.62118	2.81845
590.1	1.33355	6.46773	2.85193
590.32	1.46641	6.58829	2.88192
590.54	1.46047	6.62654	2.72755
590.75	1.43587	6.5234	2.56104
590.97	1.34249	6.46339	2.49334
591.19	1.28643	6.47312	2.40717
591.4	1.20439	6.48392	2.35294
591.62	1.24166	6.4081	2.28857
591.84	1.23432	6.44027	2.41846
592.06	1.20038	6.48787	2.36431
592.27	1.1786	6.45016	2.38793
592.49	1.16711	6.47576	2.35849
592.71	1.18734	6.47568	2.30087
592.92	1.24622	6.53965	2.23722
593.14	1.24366	6.46093	2.18052
593.36	1.26905	6.62269	2.16031
593.57	1.30604	6.64576	2.13543
593.79	1.31918	6.75108	2.07359
594.01	1.37743	6.72319	2.14219
594.22	1.41955	6.7033	2.24353
594.44	1.40748	6.76567	2.41234
594.66	1.43	6.82046	2.42653
594.87	1.43036	6.8652	2.39707
595.09	1.31537	6.79991	2.42657
595.31	1.30543	6.75407	2.49969
595.52	1.34753	6.88817	2.43962
595.74	1.373	6.87094	2.48315
595.96	1.34788	6.79025	2.44788
596.17	1.31607	6.78637	2.50817
596.39	1.3481	6.61487	2.35764
596.61	1.38933	6.49446	2.36702
596.82	1.45672	6.37043	2.22976
597.04	1.48627	6.18601	2.29526
597.26	1.48265	6.1867	2.33236
597.47	1.45794	6.18816	2.19469
597.69	1.40864	6.06043	2.14422
597.91	1.32785	6.05143	2.09996
598.12	1.34617	6.07371	2.12547
598.34	1.38124	6.11253	2.14855
598.55	1.40259	6.21234	2.09679
598.77	1.40126	6.27494	2.1363
598.99	1.42964	6.4162	2.06873
599.2	1.38835	6.30166	2.0886
599.42	1.30161	6.32811	2.14656
599.64	1.38358	6.3512	2.07565
599.85	1.39205	6.40651	1.96584
600.07	1.37193	6.23498	1.96123
600.28	1.32053	6.20078	1.89239
600.5	1.27111	6.13631	1.90291
600.72	1.24681	6.10254	1.81053
600.93	1.27104	6.06572	1.90736
601.15	1.32627	5.938	1.92292
601.37	1.27278	5.91223	2.03689
601.58	1.28758	6.02425	2.04031
601.8	1.22253	6.04558	2.02769
602.01	1.25343	5.91321	2.14595
602.23	1.24636	5.98422	2.14838
602.45	1.28195	6.02042	2.18453
602.66	1.36538	6.02891	2.12615
602.88	1.46363	5.95552	2.06657
603.09	1.44881	5.94289	2.10893
603.31	1.49194	6.04425	2.05383
603.53	1.50973	5.90217	2.11717
603.74	1.49522	5.9441	2.09065
603.96	1.5335	5.91765	2.0776
604.17	1.46433	6.13275	2.05849
604.39	1.46175	6.1788	2.03068
604.61	1.43186	6.14042	1.94375
604.82	1.29219	6.15449	1.90325
605.04	1.33786	6.09242	1.86708
605.25	1.37863	6.08194	1.85083
605.47	1.36334	6.08511	1.82229
605.69	1.30721	6.12906	1.78093
605.9	1.37757	6.18075	1.77362
606.12	1.31788	6.11182	1.77976
606.33	1.39246	6.08294	1.71638
606.55	1.39821	6.05253	1.60781
606.77	1.40471	6.02049	1.59858
606.98	1.42298	6.07456	1.54116
607.2	1.43883	5.95663	1.51569
607.41	1.39838	5.94694	1.50865
607.63	1.46679	6.01483	1.47187
607.84	1.4596	6.0203	1.49294
608.06	1.42898	6.13683	1.50301
608.28	1.40801	6.24	1.59514
608.49	1.32942	6.38966	1.5761
608.71	1.31024	6.20092	1.5726
608.92	1.27644	5.94872	1.49691
609.14	1.22067	5.89778	1.54858
609.35	1.26345	5.83029	1.55944
609.57	1.23921	5.84633	1.58094
609.78	1.18703	5.8087	1.59246
610	1.19961	5.85671	1.61131
610.22	1.19755	5.85653	1.62586
610.43	1.1616	5.79076	1.58889
610.65	1.1943	5.82896	1.47854
610.86	1.19169	5.84755	1.49557
611.08	1.21368	5.88235	1.54931
611.29	1.2173	6.08102	1.56064
611.51	1.28626	6.09557	1.53377
611.72	1.2655	6.23634	1.47432
611.94	1.32532	6.37047	1.39044
612.15	1.33815	6.401	1.36664
612.37	1.32635	6.25781	1.40707
612.58	1.30629	6.19456	1.42364
612.8	1.28196	6.02548	1.40268
613.02	1.2654	5.91267	1.43537
613.23	1.24634	5.79696	1.44229
613.45	1.21028	5.83103	1.48154
613.66	1.20088	5.88239	1.54422
613.88	1.21062	5.65906	1.55027
614.09	1.18666	5.70545	1.57735
614.31	1.18649	5.68673	1.60082
614.52	1.16276	5.58319	1.63431
614.74	1.13494	5.55235	1.65045
614.95	1.15341	5.53826	1.68668
615.17	1.18201	5.53957	1.74067
615.38	1.22346	5.55787	1.764
615.6	1.22089	5.79311	1.78112
615.81	1.18831	5.84372	1.74055
616.03	1.18622	5.89941	1.68204
616.24	1.20276	6.012	1.63507
616.46	1.15769	6.12271	1.649
616.67	1.16335	6.11299	1.61095
616.89	1.17164	6.20134	1.60688
617.1	1.17075	6.01086	1.57703
617.32	1.10812	6.15404	1.60998
617.53	1.10071	6.1579	1.58925
617.75	1.14852	6.21328	1.55488
617.96	1.16049	6.08776	1.55221
618.18	1.13465	5.88648	1.42783
618.39	1.15514	5.81082	1.49977
618.61	1.14688	5.81285	1.50788
618.82	1.16885	5.77042	1.56472
619.04	1.16536	5.70733	1.58306
619.25	1.21168	5.55912	1.60615
619.47	1.28152	5.374	1.61677
619.68	1.35889	5.35725	1.62453
619.9	1.4137	5.46084	1.58526
620.11	1.42267	5.438	1.57694
620.33	1.47688	5.3768	1.60184
620.54	1.48876	5.55514	1.61019
620.76	1.4944	5.4594	1.57376
620.97	1.48047	5.45126	1.51194
621.18	1.44759	5.42171	1.47991
621.4	1.44197	5.45241	1.53962
621.61	1.42579	5.51672	1.57652
621.83	1.45318	5.3817	1.62692
622.04	1.38572	5.38114	1.64242
622.26	1.34009	5.23718	1.6023
622.47	1.31027	5.25524	1.61608
622.69	1.29664	5.26779	1.67883
622.9	1.1829	5.4554	1.67705
623.12	1.19597	5.41662	1.69702
623.33	1.1643	5.28588	1.66335
623.55	1.19493	5.30876	1.64426
623.76	1.21782	5.27285	1.63898
623.97	1.25819	5.36678	1.58398
624.19	1.2649	5.49807	1.54952
624.4	1.25656	5.53613	1.55891
624.62	1.26519	5.62487	1.52318
624.83	1.23716	5.82266	1.44699
625.05	1.16346	5.78479	1.34961
625.26	1.13085	5.94422	1.19992
625.48	1.09556	5.8338	1.14621
625.69	1.19432	5.79077	1.24832
625.9	1.25199	5.68372	1.21104
626.12	1.28297	5.60226	1.32104
626.33	1.2947	5.58675	1.36324
626.55	1.33856	5.49161	1.35907
626.76	1.33775	5.55229	1.45
626.98	1.32113	5.42621	1.47949
627.19	1.28405	5.36995	1.52352
627.4	1.31361	5.34648	1.53948
627.62	1.22268	5.39231	1.54701
627.83	1.24718	5.61499	1.54025
628.05	1.2281	5.68236	1.56523
628.26	1.2583	5.73817	1.51396
628.47	1.22353	5.83452	1.51573
628.69	1.20249	5.98867	1.4844
628.9	1.17104	5.89264	1.46631
629.12	1.13992	5.93731	1.37901
629.33	1.11462	5.95876	1.30962
629.54	1.12007	5.89213	1.28702
629.76	1.03696	5.78619	1.34041
629.97	1.19461	5.92146	1.38801
630.19	1.2401	5.91509	1.38514
630.4	1.29215	5.91428	1.46247
630.61	1.33146	5.95514	1.49361
630.83	1.31517	5.88198	1.52743
631.04	1.34805	5.95971	1.59715
631.26	1.32646	5.9136	1.61843
631.47	1.33858	5.90878	1.61441
631.68	1.32377	5.98117	1.57439
631.9	1.30246	6.08378	1.55305
632.11	1.38057	6.0241	1.54503
632.33	1.37926	6.03773	1.48912
632.54	1.36963	5.90183	1.46825
632.75	1.34853	5.88379	1.51048
632.97	1.33702	5.86766	1.49577
633.18	1.30914	5.6967	1.48823
633.39	1.27349	5.84825	1.43922
633.61	1.22836	5.71381	1.44335
633.82	1.13199	5.51447	1.43966
634.04	1.09767	5.50139	1.42814
634.25	1.16119	5.48117	1.39245
634.46	1.12742	5.44013	1.38102
634.68	1.12268	5.42838	1.38606
634.89	1.09608	5.24171	1.3925
635.1	1.05775	5.0966	1.37192
635.32	1.07873	5.08505	1.34728
635.53	1.03925	4.9793	1.27829
635.96	1.05676	5.00945	1.24398
636.17	1.05276	5.20982	1.20124
636.38	1.02751	5.27123	1.2204
636.6	1.07663	5.27296	1.2076
636.81	1.04786	5.48395	1.23285
637.02	1.09897	5.45905	1.36517
637.24	1.13972	5.66838	1.46232
637.45	1.14497	5.78264	1.5301
637.67	1.18652	5.83323	1.56803
638.31	1.19974	5.82045	1.60453
638.52	1.22025	5.87215	1.63876
638.73	1.22851	5.90807	1.67381
638.95	1.25678	5.83286	1.73601
639.16	1.26937	5.81416	1.75551
639.37	1.27352	5.81644	1.74286
639.58	1.28403	5.7462	1.71924
639.8	1.27179	5.57046	1.67413
640.01	1.24894	5.40016	1.6058
640.22	1.21546	5.32519	1.53052
640.44	1.17135	5.40932	1.43789
640.65	1.13316	5.55977	1.39791
640.86	1.07354	5.54888	1.3213
641.08	1.01139	5.46542	1.26949
641.29	0.99337	5.42071	1.2289
641.5	0.98872	5.50077	1.26091
641.72	1.06333	5.48712	1.27552
641.93	1.02405	5.53552	1.22225
642.14	1.04697	5.40038	1.23263
642.36	1.04303	5.37585	1.23361
642.57	1.10554	5.28151	1.25669
642.78	1.18545	5.32884	1.30526
642.99	1.21837	5.09671	1.33657
643.21	1.27117	4.92291	1.37529
643.42	1.33482	4.95798	1.39029
643.63	1.36884	5.05763	1.39894
643.85	1.38908	4.90575	1.38823
644.06	1.39554	4.74833	1.39925
644.27	1.38821	4.62288	1.38655
644.48	1.35685	4.67601	1.37912
644.7	1.32765	4.77225	1.34283
644.91	1.28406	4.7493	1.35376
645.12	1.22609	4.76147	1.3424
645.34	1.15622	4.90753	1.32952
645.55	1.11994	4.94845	1.32253
645.76	1.1098	4.95883	1.28709
645.97	1.05861	5.08223	1.27897
646.19	1.0153	4.9997	1.23535
646.4	1.00274	4.98073	1.29961
646.61	1.00112	5.12248	1.29969
646.82	1.09197	5.03705	1.30417
647.04	1.11714	5.09589	1.30904
647.25	1.09389	4.97762	1.31161
647.46	1.15	4.99269	1.32763
647.68	1.17656	4.98249	1.32491
647.89	1.19314	5.0403	1.3182
648.1	1.2045	4.72713	1.30186
648.31	1.20763	4.88593	1.24661
648.53	1.20254	4.82152	1.2629
648.74	1.18922	4.87245	1.27469
648.95	1.18421	5.00834	1.28199
649.16	1.08772	5.07008	1.33114
649.38	1.0981	5.21601	1.33879
649.59	1.09655	5.11271	1.33757
649.8	1.05343	5.12432	1.30976
650.01	1.08541	5.16463	1.3006
650.23	1.13101	5.23248	1.32966
650.44	1.1684	5.2254	1.32072
650.65	1.15475	5.38429	1.31935
650.86	1.22751	5.53738	1.28901
651.07	1.25086	5.37696	1.27225
651.29	1.26205	5.38946	1.27123
651.5	1.25737	5.34728	1.30851
651.71	1.30047	5.36589	1.30507
651.92	1.29963	5.27451	1.31814
652.14	1.28838	5.23032	1.26212
652.35	1.24364	5.13604	1.28462
652.56	1.22732	5.16002	1.29242
652.77	1.18521	4.93253	1.38367
652.98	1.15301	4.93322	1.40837
653.2	1.10817	4.97954	1.43835
653.41	1.00503	5.04135	1.44739
653.62	1.07907	4.90316	1.44576
653.83	1.03683	4.64362	1.43344
654.05	1.03285	4.70236	1.35548
654.26	1.12062	4.77587	1.38092
654.47	1.14539	4.81571	1.37487
654.68	1.15173	4.93213	1.35461
654.89	1.15932	4.7911	1.32579
655.11	1.20774	4.76641	1.30945
655.32	1.22218	4.70925	1.30874
655.53	1.19052	4.75277	1.30352
655.74	1.14466	4.79985	1.29851
655.95	1.18583	4.84335	1.26658
656.17	1.19843	4.87436	1.25795
656.38	1.22804	4.90409	1.22262
656.59	1.24158	5.07745	1.27338
656.8	1.27743	5.05382	1.26262
657.01	1.27844	5.00302	1.2481
657.22	1.28723	5.02276	1.23884
657.44	1.26811	5.20233	1.22056
657.65	1.22665	5.2249	1.19885
657.86	1.25518	5.00769	1.17371
658.07	1.23064	5.01484	1.14513
658.28	1.24529	5.06102	1.10473
658.49	1.21073	5.07028	1.16267
658.71	1.19573	4.83286	1.15841
658.92	1.15969	4.74744	1.16509
659.13	1.1147	4.56809	1.15475
659.34	1.08796	4.48047	1.17118
659.55	1.04483	4.43313	1.18559
659.76	0.96669	4.32438	1.19705
659.98	0.97797	4.37451	1.20795
660.19	1.00875	4.48456	1.20373
660.4	1.03777	4.56885	1.21773
660.61	1.08617	4.59812	1.2289
660.82	1.10807	4.87785	1.186
661.03	1.12398	4.78616	1.21997
661.25	1.13991	4.68856	1.24811
661.46	1.11932	4.69274	1.27042
661.67	1.12753	4.87229	1.26454
661.88	1.13998	4.79249	1.27178
662.09	1.15817	4.6945	1.29651
662.3	1.16519	4.59227	1.31319
662.51	1.14271	4.49313	1.32179
662.73	1.11185	4.50051	1.3219
662.94	1.11911	4.44844	1.32778
663.15	1.11936	4.69844	1.33021
663.36	1.12281	4.6674	1.30165
663.57	1.15514	4.6014	1.33546
663.78	1.15822	4.69122	1.34105
663.99	1.15068	4.70421	1.33797
664.2	1.17311	4.73884	1.29047
664.42	1.16123	4.87248	1.29139
664.63	1.19884	4.9346	1.30258
664.84	1.18192	4.92301	1.27114
665.05	1.17535	5.07157	1.24986
665.26	1.1611	5.03023	1.30208
665.47	1.11868	4.93001	1.31603
665.68	1.10045	4.86236	1.31107
665.89	1.1123	4.77863	1.29704
666.11	1.1091	4.63404	1.31766
666.32	1.07454	4.4843	1.35214
666.53	1.05893	4.33707	1.36129
666.74	1.0352	4.377	1.34699
666.95	1.03494	4.36579	1.34494
667.16	1.05926	4.36817	1.35516
667.37	1.06991	4.31306	1.34192
667.58	1.06341	4.24523	1.26953
667.79	1.08273	4.23574	1.3143
668	1.07627	4.30266	1.3228
668.21	1.08864	4.22842	1.309
668.43	1.08553	4.34895	1.30148
668.64	1.09313	4.41349	1.34141
668.85	1.0949	4.25858	1.30333
669.06	1.05451	4.12946	1.30353
669.27	1.0726	4.20257	1.30854
669.48	1.08816	4.13105	1.3304
669.69	1.09208	4.00889	1.35344
669.9	1.09811	3.8153	1.35222
670.11	1.09835	3.72098	1.32312
670.32	1.1002	3.62354	1.34824
670.53	1.13893	3.60215	1.34071
670.74	1.19452	3.51815	1.35499
670.96	1.21702	3.54117	1.34072
671.17	1.21978	3.47386	1.36333
671.38	1.23528	3.5309	1.35351
671.59	1.24449	3.45037	1.33259
671.8	1.24289	3.49365	1.29615
672.01	1.26118	3.59608	1.36912
672.22	1.24791	3.58978	1.37293
672.43	1.24765	3.48344	1.36629
672.64	1.22228	3.59374	1.33741
672.85	1.20327	3.55792	1.33392
673.06	1.16443	3.39054	1.32039
673.27	1.11599	3.34124	1.33681
673.48	1.11661	3.43626	1.3054
673.69	1.07134	3.25403	1.31749
673.9	1.03794	3.18142	1.32425
674.11	1.0026	2.9861	1.2824
674.32	1.00242	2.99986	1.28347
674.53	1.0049	2.91477	1.32945
674.74	1.03353	2.97176	1.33101
674.95	1.00598	2.94416	1.36735
675.17	1.00816	2.84554	1.35537
675.38	1.00053	2.81237	1.36642
675.59	1.02244	2.88162	1.36405
675.8	1.04951	2.80594	1.36202
676.01	1.06888	2.81371	1.33634
676.22	1.06284	2.93989	1.3489
676.43	1.08616	2.85636	1.34438
676.64	1.03065	2.92623	1.32994
676.85	1.0844	3.00836	1.30559
677.06	1.09786	3.14272	1.31758
677.27	1.11608	3.12442	1.29448
677.48	1.17514	3.17397	1.26309
677.69	1.22091	3.2431	1.23997
677.9	1.20959	3.18492	1.23543
678.11	1.28318	3.21499	1.23291
678.32	1.28423	3.07514	1.20899
678.53	1.29225	2.94916	1.23966
678.74	1.32826	2.83898	1.23571
678.95	1.36955	2.78449	1.22487
679.16	1.39059	2.78844	1.18012
679.37	1.41475	2.62178	1.18004
679.58	1.41587	2.69634	1.19003
679.79	1.42138	2.67767	1.19984
680	1.41424	2.66742	1.19733
680.21	1.37508	2.58265	1.1909
680.42	1.31935	2.53989	1.18124
680.63	1.28011	2.62318	1.21219
680.84	1.2026	2.63555	1.21462
681.05	1.21868	2.66336	1.24029
681.26	1.16166	2.72575	1.26061
681.47	1.14124	2.84697	1.2786
681.68	1.133	2.97921	1.24384
681.89	1.05865	3.05993	1.27487
682.1	1.01128	3.05884	1.298
682.31	1.02396	2.92993	1.32225
682.52	0.98478	2.85163	1.33334
682.73	0.95226	2.83561	1.33685
682.94	0.97608	2.85922	1.33279
683.14	1.03798	2.9572	1.32116
683.35	1.07647	2.98811	1.30196
683.56	1.10739	2.86945	1.3248
683.77	1.1199	2.82777	1.23659
683.98	1.15924	2.73988	1.25855
684.19	1.16575	2.65721	1.26944
684.4	1.20132	2.47349	1.26047
684.61	1.20416	2.46386	1.2587
684.82	1.23377	2.49184	1.30323
685.03	1.25199	2.32862	1.30358
685.24	1.25883	2.27822	1.32373
685.45	1.26782	2.2471	1.31286
685.66	1.25752	2.23648	1.24611
685.87	1.23632	2.26802	1.2597
686.08	1.20423	2.26266	1.33559
686.29	1.19884	2.16112	1.32823
686.5	1.16062	2.15185	1.35708
686.71	1.0933	2.23608	1.37553
686.92	1.04688	2.20872	1.38356
687.12	1.02605	2.25938	1.38119
687.33	1.07429	2.31975	1.36842
687.54	1.07715	2.17472	1.32567
687.75	1.0719	2.22977	1.29922
687.96	1.05852	2.22748	1.26702
688.17	1.08364	2.25487	1.30236
688.38	1.02967	2.20289	1.31952
688.59	1.07647	2.22168	1.32838
688.8	1.06167	2.2699	1.3446
689.01	1.12477	2.26123	1.31632
689.22	1.15574	2.12488	1.31662
689.43	1.17882	1.9172	1.3064
689.64	1.19026	1.88821	1.28567
689.84	1.19961	1.92117	1.26345
690.05	1.20083	1.99014	1.28177
690.26	1.19394	1.89292	1.29147
690.47	1.17893	1.94122	1.29223
690.68	1.1558	2.0268	1.33067
690.89	1.12456	2.05962	1.33299
691.1	1.11677	2.05369	1.31502
691.31	1.08058	1.93119	1.30915
691.52	1.10799	1.91418	1.29673
691.73	1.08884	1.91789	1.27624
691.93	1.06505	2.04938	1.27927
692.14	1.03105	2.06654	1.25065
692.35	0.96291	2.01138	1.20664
692.56	0.94924	2.02857	1.23478
692.77	0.96644	1.96877	1.249
692.98	0.98594	1.98318	1.25477
693.19	1.02747	1.8917	1.25447
693.4	1.04804	1.77386	1.2857
693.6	1.03846	1.67198	1.28654
693.81	1.08811	1.81754	1.28123
694.02	1.15275	1.77764	1.26976
694.23	1.20331	1.74567	1.25214
694.44	1.24352	1.8678	1.2855
694.65	1.27337	1.97798	1.27937
694.86	1.28915	1.9992	1.26915
695.07	1.29851	2.05149	1.24367
695.27	1.3002	2.01466	1.23149
695.48	1.29121	1.93799	1.22258
695.69	1.27455	2.05044	1.21845
695.9	1.18397	2.0588	1.2087
696.11	1.17194	2.04246	1.18401
696.32	1.1559	1.986	1.15381
696.53	1.13432	1.89294	1.15686
696.73	1.1546	1.85919	1.18792
696.94	1.12469	1.74063	1.22656
697.15	1.13542	1.74036	1.2404
697.36	1.10347	1.5188	1.24864
697.57	1.09301	1.4143	1.20624
697.78	1.05224	1.38261	1.24147
697.98	1.0989	1.3877	1.2701
698.19	1.12984	1.33635	1.29214
698.4	1.0785	1.42441	1.30758
698.61	1.10771	1.34846	1.31644
698.82	1.14288	1.34692	1.3187
699.03	1.16832	1.44066	1.31437
699.23	1.18856	1.51123	1.30344
699.44	1.19427	1.48313	1.30397
699.65	1.18412	1.5854	1.28738
699.86	1.17451	1.66167	1.27286
700.07	1.10029	1.7696	1.26041
700.28	1.19643	1.74542	1.24202
700.48	1.2306	1.84138	1.23424
700.69	1.24763	1.91033	1.23793
700.9	1.25403	1.89618	1.22952
701.11	1.24981	1.87829	1.21149
701.32	1.22937	1.79314	1.18942
701.52	1.16229	1.62711	1.15494
701.73	1.15381	1.6666	1.13362
701.94	1.13178	1.69633	1.17274
702.15	1.09527	1.54712	1.18732
702.36	1.11448	1.52127	1.19944
702.56	1.10587	1.46617	1.18768
702.77	1.18474	1.34669	1.20681
702.98	1.20963	1.44696	1.22222
703.19	1.21064	1.37774	1.23394
703.4	1.20849	1.4379	1.24195
703.6	1.17236	1.41722	1.23041
703.81	1.16867	1.49607	1.23981
704.02	1.16321	1.54972	1.24458
704.23	1.13973	1.63181	1.26577
704.44	1.19139	1.63678	1.27004
704.64	1.18155	1.77056	1.27045
704.85	1.1657	1.80227	1.25116
705.06	1.10599	1.81023	1.25076
705.27	1.09528	1.7703	1.24847
705.47	1.07493	1.73192	1.24128
705.68	1.0111	1.70069	1.22919
705.89	1.07122	1.70667	1.22572
706.1	1.0774	1.65971	1.20594
706.3	1.04084	1.58215	1.21183
706.51	1.08946	1.57226	1.20854
706.72	1.1153	1.48825	1.20116
706.93	1.14398	1.46549	1.22427
707.14	1.18969	1.44711	1.1663
707.34	1.18559	1.41597	1.19389
707.55	1.2008	1.43982	1.19949
707.76	1.25311	1.36981	1.22358
707.97	1.32762	1.37154	1.2475
708.17	1.35498	1.34696	1.27842
708.38	1.37846	1.33806	1.28905
708.59	1.28262	1.33227	1.31273
708.8	1.33174	1.2903	1.32839
709	1.33525	1.25641	1.33605
709.21	1.35505	1.2583	1.36126
709.42	1.41013	1.25867	1.36655
709.62	1.40762	1.34191	1.36301
709.83	1.38387	1.37424	1.3525
710.04	1.40804	1.39321	1.33501
710.25	1.37061	1.37807	1.31054
710.45	1.31443	1.38543	1.28963
710.66	1.29365	1.21965	1.26914
710.87	1.27726	1.30385	1.23416
711.08	1.2443	1.38564	1.19122
711.28	1.21019	1.44072	1.14507
711.49	1.13664	1.48969	1.18444
711.7	1.12924	1.57278	1.14825
711.9	1.13046	1.61562	1.11652
712.11	1.08657	1.63725	1.13273
712.32	0.99199	1.56881	1.17362
712.53	0.96588	1.60057	1.19157
712.73	0.89171	1.59036	1.22627
712.94	1.02006	1.56592	1.24439
713.15	1.0385	1.58692	1.25896
713.35	1.09106	1.58499	1.27
713.56	1.09109	1.57597	1.27749
713.77	1.09574	1.53572	1.28144
713.97	1.1332	1.4782	1.28185
714.18	1.16286	1.44586	1.25635
714.39	1.18474	1.42808	1.2621
714.6	1.19882	1.39725	1.263
714.8	1.20512	1.33514	1.1957
715.01	1.20362	1.46754	1.22209
715.22	1.19583	1.47146	1.23994
715.42	1.18239	1.48799	1.25223
715.63	1.15945	1.46252	1.25422
715.84	1.11059	1.46022	1.24777
716.04	1.1001	1.43801	1.25843
716.25	1.08052	1.36415	1.29534
716.46	1.04624	1.32932	1.31482
716.66	1.07923	1.37204	1.30858
716.87	1.00183	1.34808	1.32661
717.08	1.04166	1.29327	1.33734
717.28	1.07329	1.16624	1.34078
717.49	1.08843	1.16552	1.33691
717.7	1.08138	1.21794	1.30431
717.9	1.11994	1.23111	1.24557
718.11	1.17281	1.29557	1.25944
718.32	1.21686	1.34541	1.2617
718.52	1.25018	1.45394	1.28844
718.73	1.27276	1.4981	1.28253
718.94	1.28461	1.53892	1.26632
719.14	1.26151	1.54847	1.34207
719.35	1.26535	1.55477	1.34788
719.56	1.24213	1.53747	1.34709
719.76	1.22996	1.49658	1.3397
719.97	1.20476	1.4321	1.28939
720.18	1.16556	1.42071	1.28901
720.38	1.17188	1.30344	1.27898
720.59	1.16381	1.3076	1.28022
720.79	1.15039	1.20636	1.27455
721	1.11732	1.11644	1.29207
721.21	1.16943	1.08613	1.27626
721.41	1.18118	1.10478	1.26335
721.62	1.16405	1.15707	1.24281
721.83	1.14812	1.1795	1.21464
722.03	1.15283	1.20405	1.19293
722.24	1.14415	1.22288	1.23809
722.44	1.13757	1.30418	1.25988
722.65	1.11163	1.41091	1.2759
722.86	1.10904	1.39681	1.28614
723.06	1.09823	1.41001	1.29061
723.27	1.07732	1.47569	1.2893
723.48	1.09019	1.54724	1.25054
723.68	1.07098	1.57854	1.25528
723.89	1.04986	1.5845	1.23283
724.09	1.03962	1.53625	1.21735
724.3	1.02207	1.5076	1.27638
724.51	1.05434	1.45191	1.2915
724.71	1.08403	1.36986	1.27912
724.92	1.10762	1.29753	1.31267
725.12	1.11766	1.34381	1.32518
725.33	1.12666	1.38843	1.32315
725.54	1.09642	1.3613	1.33379
725.74	1.11661	1.309	1.32989
725.95	1.14186	1.32626	1.28538
726.15	1.15714	1.2603	1.28358
726.36	1.16246	1.25084	1.30495
726.56	1.16983	1.30753	1.33169
726.77	1.18427	1.2652	1.32954
726.98	1.20672	1.25139	1.31992
727.18	1.20209	1.27709	1.29352
727.39	1.18994	1.29322	1.27415
727.59	1.13695	1.3479	1.24677
727.8	1.1312	1.31898	1.26251
728.01	1.0699	1.30371	1.24042
728.21	1.07911	1.34106	1.23909
728.42	1.09733	1.37838	1.246
728.62	1.10297	1.39187	1.2327
728.83	1.15918	1.36857	1.21505
729.03	1.14826	1.45125	1.22762
729.24	1.10707	1.47526	1.21566
729.44	1.09949	1.49847	1.2006
729.65	1.14507	1.49555	1.19296
729.86	1.23762	1.47025	1.15557
730.06	1.28916	1.40112	1.14734
730.27	1.31875	1.34293	1.18782
730.47	1.33569	1.37237	1.19368
730.68	1.34	1.34634	1.19752
730.88	1.30371	1.28139	1.19935
731.09	1.28429	1.22401	1.19916
731.29	1.27233	1.15751	1.19695
731.5	1.24528	1.12561	1.2059
731.7	1.16587	1.13069	1.20696
731.91	1.18053	1.07228	1.20645
732.12	1.1553	1.08835	1.20435
732.32	1.19118	1.1156	1.20067
732.53	1.19581	1.09381	1.18896
732.73	1.13957	1.0964	1.19302
732.94	1.13941	1.07338	1.19495
733.14	1.12464	1.02732	1.19476
733.35	1.12385	1.00791	1.18778
733.55	1.16848	1.05434	1.18593
733.76	1.22097	0.97449	1.18168
733.96	1.22407	1.03464	1.17504
734.17	1.21879	1.07452	1.18883
734.37	1.20511	1.15016	1.19686
734.58	1.17373	1.14481	1.2031
734.78	1.14845	1.19533	1.20754
734.99	1.11423	1.2263	1.21018
735.19	1.11619	1.27182	1.21103
735.4	1.10546	1.32565	1.21007
735.6	1.07427	1.34771	1.20732
735.81	1.01703	1.34646	1.20578
736.01	0.98146	1.35817	1.20069
736.22	1.01232	1.37528	1.1939
736.42	1.0196	1.38131	1.18543
736.63	1.02982	1.40999	1.17527
736.83	1.05199	1.42009	1.18598
737.04	1.12346	1.40726	1.18184
737.24	1.14536	1.35007	1.17682
737.45	1.16149	1.35554	1.17094
737.65	1.17184	1.3337	1.1717
737.86	1.17641	1.27302	1.16721
738.06	1.16869	1.35552	1.16211
738.27	1.11317	1.32768	1.15642
738.47	1.13265	1.29713	1.16667
738.68	1.05627	1.24246	1.16667
738.88	1.09256	1.23812	1.16667
739.08	1.14369	1.12095	1.15269
739.29	1.18814	1.14277	1.12319
739.49	1.21691	1.12901	1.15084
739.7	1.22999	1.11979	1.17549
739.9	1.21619	1.1166	1.19715
740.11	1.2012	1.09035	1.17761
740.31	1.30582	1.13724	1.2145
740.52	1.33446	1.15683	1.24615
740.72	1.36155	1.21458	1.27258
740.93	1.36806	1.24061	1.29377
741.13	1.36144	1.26156	1.30974
741.33	1.34169	1.21731	1.29066
741.54	1.27713	1.26368	1.29968
741.74	1.24872	1.29564	1.32202
741.95	1.19694	1.31032	1.33662
742.15	1.1339	1.31516	1.27454
742.36	1.08041	1.31492	1.31197
742.56	1.0871	1.21064	1.33763
742.77	1.02542	1.22851	1.35153
742.97	1.1001	1.20145	1.35272
743.17	1.12669	1.21092	1.34359
743.38	1.12699	1.3222	1.3452
743.58	1.11704	1.31822	1.38105
743.79	1.10094	1.32092	1.37225
743.99	1.01626	1.2724	1.34991
744.2	1.03498	1.2679	1.32593
744.4	1.09771	1.32355	1.35446
744.6	1.07284	1.26749	1.33787
744.81	1.11152	1.27262	1.31436
745.01	1.14007	1.29183	1.27555
745.22	1.15849	1.29668	1.24286
745.42	1.16677	1.25663	1.20183
745.62	1.16492	1.31779	1.20295
745.83	1.19195	1.32879	1.1896
746.03	1.16339	1.30991	1.15824
746.24	1.19299	1.27563	1.12193
746.44	1.21874	1.24703	1.16585
746.64	1.19165	1.18838	1.18048
746.85	1.20978	1.25651	1.19266
747.05	1.20798	1.22244	1.20238
747.26	1.2158	1.18086	1.20836
747.46	1.21032	1.12767	1.18462
747.66	1.19398	1.12481	1.20614
747.87	1.1439	1.12981	1.22481
748.07	1.11339	1.10935	1.23824
748.28	1.17012	1.13612	1.25488
748.48	1.15054	1.10896	1.26284
748.68	1.10912	1.08216	1.26676
748.89	1.1731	1.12978	1.26665
749.09	1.18223	1.1675	1.26251
749.29	1.18215	1.17008	1.26787
749.5	1.15143	1.17301	1.25385
749.7	1.14483	1.20137	1.24939
749.91	1.12778	1.19936	1.23448
750.11	1.11982	1.19026	1.22435
750.31	1.14562	1.17558	1.19692
750.52	1.12829	1.14642	1.17622
750.72	1.10467	1.12038	1.2071
750.92	1.09665	1.08692	1.20786
751.13	1.09709	1.04606	1.20459
751.33	1.11697	0.98087	1.17586
751.53	1.11342	0.95519	1.16325
751.74	1.09858	1.02331	1.21987
751.94	1.07967	1.04472	1.24139
752.14	1.09418	1.01405	1.2306
752.35	1.06262	1.05033	1.25894
752.55	1.05551	1.05351	1.26264
752.75	1.00921	1.11845	1.26977
752.96	1.06971	1.16334	1.29746
753.16	1.07759	1.17802	1.32127
753.36	1.10511	1.23179	1.33669
753.57	1.12368	1.22364	1.34372
753.77	1.15208	1.27872	1.33296
753.97	1.17599	1.31921	1.34012
754.18	1.15683	1.34509	1.3471
754.38	1.17989	1.3545	1.33961
754.58	1.19667	1.3401	1.3182
754.79	1.20417	1.26489	1.33125
754.99	1.1646	1.28551	1.32589
755.19	1.21899	1.28668	1.31142
755.4	1.23163	1.2684	1.28786
755.6	1.2314	1.2252	1.28605
755.8	1.17089	1.26611	1.27444
756.01	1.1721	1.26696	1.22774
756.21	1.15338	1.23327	1.22531
756.41	1.16763	1.23343	1.25814
756.62	1.18204	1.20841	1.25013
756.82	1.18471	1.28325	1.27122
757.02	1.25686	1.30104	1.29784
757.22	1.26277	1.29043	1.30314
757.43	1.28412	1.33465	1.29582
757.63	1.27568	1.31885	1.28819
757.83	1.25514	1.36633	1.27424
758.04	1.24807	1.37507	1.28856
758.24	1.21399	1.36589	1.27638
758.44	1.22438	1.32109	1.25914
758.64	1.1295	1.2889	1.23683
758.85	1.11643	1.24809	1.25155
759.05	1.10499	1.31042	1.2087
759.25	1.13728	1.28313	1.18902
759.46	1.07626	1.24166	1.17906
759.66	1.07637	1.18604	1.18034
759.86	1.06543	1.17438	1.18083
760.06	1.11823	1.14805	1.19505
760.27	1.14077	1.06299	1.24279
760.47	1.17739	1.01307	1.23179
760.67	1.19393	1.00441	1.25037
760.87	1.19281	1.08042	1.23419
761.08	1.21929	1.09819	1.26658
761.28	1.23191	1.11734	1.29205
761.48	1.24019	1.16494	1.3106
761.68	1.23812	1.17671	1.31986
761.89	1.18564	1.16997	1.31311
762.09	1.17674	1.21377	1.32815
762.29	1.11135	1.19576	1.3349
762.49	1.09882	1.21935	1.31381
762.7	1.10457	1.25898	1.31487
762.9	1.19927	1.26942	1.30651
763.1	1.22891	1.28039	1.26077
763.3	1.23583	1.25234	1.256
763.51	1.22935	1.24512	1.30034
763.71	1.28465	1.1772	1.29894
763.91	1.27709	1.16306	1.33285
764.11	1.26104	1.13462	1.35089
764.32	1.25164	1.04756	1.34208
764.52	1.21063	1.09541	1.35279
764.72	1.2057	1.08317	1.38452
764.92	1.17557	1.23005	1.3825
765.12	1.14306	1.30317	1.42832
765.33	1.13674	1.31606	1.42674
765.53	1.12456	1.38539	1.41503
765.73	1.05506	1.43233	1.39318
765.93	1.03912	1.45687	1.37473
766.14	1.07374	1.50564	1.3646
766.34	1.06167	1.47408	1.33308
766.54	1.11794	1.52377	1.29279
766.74	1.17111	1.51939	1.27531
766.94	1.19381	1.49446	1.23063
767.15	1.20838	1.44806	1.17367
767.35	1.21484	1.35183	1.16144
767.55	1.21317	1.3159	1.14683
767.75	1.18476	1.23363	1.13637
767.95	1.17721	1.21561	1.14524
768.16	1.16948	1.14554	1.1635
768.36	1.15408	1.07878	1.18652
768.56	1.12945	1.08584	1.23333
768.76	1.09186	1.04499	1.25528
768.96	1.0444	1.03295	1.27288
769.16	1.02603	1.06795	1.26283
769.37	1.02889	1.08024	1.28465
769.57	1.06679	1.17847	1.2523
769.77	1.05916	1.16627	1.2896
769.97	1.15701	1.16074	1.31275
770.17	1.20057	1.21692	1.32672
770.38	1.23176	1.26163	1.35233
770.58	1.26412	1.33847	1.36499
770.78	1.30329	1.32042	1.361
770.98	1.26261	1.36205	1.3566
771.18	1.29219	1.38515	1.3469
771.38	1.29479	1.37446	1.33491
771.59	1.2972	1.37815	1.30873
771.79	1.29505	1.39401	1.32114
771.99	1.30042	1.40452	1.27731
772.19	1.28476	1.39027	1.2911
772.39	1.22857	1.3522	1.29649
772.59	1.20454	1.31334	1.29128
772.79	1.1247	1.23629	1.24009
773	1.13375	1.18602	1.24053
773.2	1.14391	1.22944	1.23094
773.4	1.1066	1.23105	1.24892
773.6	1.1772	1.2275	1.17624
773.8	1.18311	1.19737	1.26441
774	1.22929	1.19048	1.29487
774.2	1.23239	1.25382	1.31484
774.4	1.1887	1.22866	1.35126
774.61	1.17803	1.21005	1.36937
774.81	1.15456	1.20746	1.3785
775.01	1.14963	1.26601	1.39067
775.21	1.21436	1.23022	1.39134
775.41	1.194	1.20526	1.38082
775.61	1.21652	1.20196	1.30695
775.81	1.19286	1.24806	1.30274
776.01	1.20035	1.26285	1.29851
776.22	1.19244	1.25967	1.31232
776.42	1.1858	1.2889	1.30649
776.62	1.20089	1.25828	1.30202
776.82	1.14674	1.27495	1.28655
777.02	1.19113	1.33362	1.32172
777.22	1.17193	1.35209	1.30993
777.42	1.19741	1.40081	1.27538
777.62	1.22454	1.35601	1.25381
777.82	1.22917	1.37004	1.29595
778.02	1.25107	1.3632	1.30658
778.23	1.25695	1.38512	1.28743
778.43	1.24682	1.35722	1.29916
778.63	1.27745	1.33172	1.30908
778.83	1.25665	1.27347	1.30753
779.03	1.28178	1.24415	1.30993
779.23	1.27289	1.23143	1.27292
779.43	1.2505	1.21659	1.2727
779.63	1.23148	1.23635	1.26115
779.83	1.18581	1.17061	1.32699
780.03	1.20986	1.23244	1.34177
780.23	1.18959	1.28114	1.34142
780.43	1.17924	1.33922	1.33338
780.64	1.14309	1.34513	1.34774
780.84	1.0954	1.40517	1.33687
781.04	1.11184	1.40266	1.31941
781.24	1.0957	1.36836	1.28976
781.44	1.11052	1.35389	1.25384
781.64	1.08652	1.32579	1.24659
781.84	1.07398	1.35311	1.19269
782.04	1.09947	1.29287	1.20736
782.24	1.09699	1.25264	1.19374
782.44	1.0889	1.17582	1.20934
782.64	0.95688	1.12545	1.21808
782.84	1.0063	1.09852	1.215
783.04	1.07739	1.12548	1.20224
783.24	1.11961	1.12058	1.19554
783.44	1.10869	1.07782	1.22061
783.64	1.15176	1.07167	1.24137
783.84	1.20973	1.0208	1.25755
784.04	1.27043	1.11887	1.26916
784.24	1.2992	1.12754	1.27619
784.44	1.31653	1.12562	1.26466
784.64	1.32241	1.12742	1.26192
784.85	1.28238	1.12334	1.25564
785.05	1.30107	1.07423	1.23851
785.25	1.24635	1.08012	1.24962
785.45	1.24398	1.0991	1.25074
785.65	1.22561	1.10021	1.26966
785.85	1.22256	1.09387	1.27252
786.05	1.23483	1.08005	1.30981
786.25	1.19793	1.09788	1.29435
786.45	1.16331	1.09144	1.30462
786.65	1.11141	1.11906	1.30288
786.85	1.23322	1.11541	1.2945
787.05	1.22635	1.08794	1.2579
787.25	1.21666	1.06337	1.28517
787.45	1.18756	1.06964	1.24488
787.65	1.2233	1.07366	1.30106
787.85	1.20922	1.03503	1.31964
788.05	1.16581	1.07584	1.3407
788.25	1.14783	1.09385	1.3507
788.45	1.11231	1.10396	1.34963
788.65	1.08068	1.11669	1.04609
788.85	1.03941	1.11538	1.22027
789.05	1.02457	1.05438	1.36855
789.25	0.99527	1.08359	1.52586
789.45	0.80982	1.09128	1.62119
789.65	0.94493	1.15468	1.72826
789.85	1.08112	1.21766	1.78814
790.04	1.16304	1.26648	1.83581
790.24	1.2756	1.30113	1.85531
790.44	1.38723	1.32162	1.84577
790.64	1.46697	1.32794	1.84615
790.84	1.52693	1.32009	1.81651
791.04	1.56711	1.28318	1.77928
791.24	1.58658	1.27009	1.75704
791.44	1.57375	1.28722	1.67774
791.64	1.57034	1.26755	1.65483
791.84	1.54097	1.21574	1.55736
792.04	1.45168	1.25008	1.4501
792.24	1.43844	1.20809	1.31163
792.44	1.3851	1.18501	1.15033
792.64	1.30777	1.12032	0.9662
792.84	1.2255	1.08872	1.26601
793.04	1.12111	1.04208	1.24737
793.24	0.97214	1.06462	1.2363
793.44	0.8712	1.05998	1.21375
793.64	1.11943	1.09125	1.20821
793.84	1.13491	1.1336	1.17705
794.04	1.15045	1.13918	1.17214
794.23	1.19749	1.19553	1.10155
794.43	1.20533	1.24212	1.1118
794.63	1.20566	1.19151	1.1604
794.83	1.19847	1.24163	1.18875
795.03	1.18283	1.29437	1.22067
795.23	1.15273	1.33632	1.23875
795.43	1.10072	1.39456	1.26799
795.63	1.09981	1.41706	1.25735
795.83	1.08577	1.4206	1.29494
796.03	1.06681	1.42221	1.32513
796.23	1.10372	1.40109	1.34045
796.43	1.08915	1.39804	1.35995
796.62	1.07599	1.33012	1.37161
796.82	1.04761	1.35068	1.37543
797.02	1.04924	1.32278	1.35928
797.22	1.03048	1.27532	1.35414
797.42	1.1095	1.19111	1.33484
797.62	1.12865	1.1775	1.30265
797.82	1.14197	1.16765	1.27627
798.02	1.1476	1.12519	1.26399
798.22	1.1503	1.15478	1.22364
798.42	1.14706	1.13295	1.27408
798.61	1.13788	1.09448	1.25709
798.81	1.12276	1.17601	1.26588
799.01	1.1017	1.18819	1.22435
799.21	1.07621	1.16517	1.23463
799.41	1.05743	1.12057	1.24698
799.61	1.06031	1.08416	1.24172
799.81	1.04885	1.095	1.28474
800.01	1.04641	1.1417	1.28796
800.2	1.03764	1.19266	1.28583
800.4	1.0244	1.22509	1.2904
800.6	0.98461	1.24589	1.28261
800.8	0.98494	1.30656	1.23451
801	1.0334	1.31601	1.23658
801.2	1.0443	1.31244	1.25123
801.4	1.06792	1.29736	1.23072
801.6	1.08045	1.29995	1.23907
801.79	1.0895	1.27567	1.25595
801.99	1.09133	1.23992	1.25613
802.19	1.08357	1.24738	1.24666
802.39	1.09354	1.22093	1.25906
802.59	1.0832	1.18386	1.22989
802.79	1.09304	1.08957	1.24718
802.98	1.09748	1.05713	1.24977
803.18	1.09652	1.01133	1.29473
803.38	1.09018	0.91921	1.24947
803.58	1.07844	0.94799	1.28281
803.78	1.07935	1.04922	1.30755
803.98	1.08238	1.13364	1.32367
804.17	1.07015	1.17663	1.29113
804.37	1.05383	1.19868	1.3123
804.57	1.0297	1.1618	1.32251
804.77	1.05991	1.22263	1.30967
804.97	1.05512	1.22238	1.36185
805.17	1.04327	1.24427	1.36904
805.36	1.02508	1.30925	1.36664
805.56	1.02241	1.35564	1.3752
805.76	1.01864	1.37227	1.36853
805.96	0.98686	1.38772	1.35287
806.16	0.98986	1.41178	1.33874
806.35	1.02149	1.40399	1.32301
806.55	1.03386	1.35274	1.29079
806.75	1.06743	1.23008	1.29255
806.95	1.08174	1.3063	1.26163
807.15	1.08329	1.31349	1.20641
807.34	1.0959	1.26656	1.17214
807.54	1.10454	1.30479	1.21746
807.74	1.1092	1.3624	1.20428
807.94	1.09124	1.36822	1.18662
808.14	1.05917	1.33905	1.1645
808.33	1.0829	1.31058	1.18767
808.53	1.08529	1.27888	1.18811
808.73	1.08107	1.32666	1.15595
808.93	1.1072	1.26131	1.19519
809.13	1.12379	1.29752	1.18701
809.32	1.13836	1.32166	1.22113
809.52	1.15706	1.30981	1.24288
809.72	1.16199	1.28363	1.27194
809.92	1.1563	1.26116	1.30104
810.11	1.18345	1.21384	1.32316
810.31	1.19123	1.15886	1.3383
810.51	1.17686	1.08577	1.34647
810.71	1.16776	0.99748	1.31227
810.9	1.14445	1.05357	1.32616
811.1	1.11294	1.0633	1.29561
811.3	1.10956	1.06175	1.33965
811.5	1.08946	1.10004	1.3261
811.69	1.06194	1.14385	1.34885
811.89	1.00373	1.10819	1.35977
812.09	1.00441	1.13145	1.35888
812.29	0.97951	1.16703	1.34615
812.48	1.00719	1.17921	1.34567
812.68	1.04838	1.18346	1.32534
812.88	1.10725	1.10568	1.34211
813.08	1.13825	1.17372	1.3235
813.27	1.16238	1.20276	1.34553
813.47	1.17966	1.23636	1.33112
813.67	1.18447	1.20919	1.30763
813.87	1.16317	1.19982	1.30381
814.06	1.17815	1.22605	1.28464
814.26	1.18431	1.23676	1.25848
814.46	1.14717	1.23194	1.21231
814.65	1.16685	1.20471	1.17946
[truncated: 70 more rows]

## Sheet: Fig.3e
	Luminance-external quantum efficiency-voltage curves
	Corrugated OLED		Planar OLED		Corrugated OLED		Planar OLED
	U (V)	EQE (%)	U (V)	EQE (%)	U (V)	Luminance (cd m-2)	U (V)	Luminance (cd m-2)
	7.542e-06	-0.44579	1.8838e-05	0	7.542e-06	0	1.8838e-05	0
	0.20001	-0.00701	0.2	0	0.20001	0	0.2	0
	0.40001	0.27756	0.40002	0	0.40001	0	0.40002	0
	0.59998	0.40793	0.6	0	0.59998	0	0.6	0
	0.80001	0.38411	0.80001	0	0.80001	0	0.80001	0
	0.99997	0.20608	1	0	0.99997	0	1	0
	1.19996	-0.26198	1.19998	0	1.19996	0	1.19998	0
	1.39546	-0.74036	1.39999	0	1.39546	0	1.39999	0
	1.59994	-1.211	1.59996	0	1.59994	0	1.59996	0
	1.79995	-1.57197	1.79999	0	1.79995	0	1.79999	0
	1.99993	-1.76631	1.99999	0	1.99993	0	1.99999	0
	2.19997	-1.78715	2.20008	0	2.19997	0	2.20008	0
	2.40005	-1.57085	2.40012	0	2.40005	0	2.40012	0
	2.60018	-1.11742	2.60036	0	2.60018	0	2.60036	0
	2.8004	-0.33927	2.8002	0	2.8004	0	2.8002	0
	3.00008	-0.07281	3.00009	0	3.00008	0	3.00009	0
	3.19475	-0.19992	3.20007	0	3.19475	0	3.20007	0
	3.34279	-0.29576	3.40028	0	3.34279	0	3.40028	0
	3.56365	-0.45023	3.60033	0	3.56365	0	3.60033	0
	3.79999	-0.5033	3.80015	0	3.79999	0	3.80015	0
	3.99991	-0.44192	4.00007	0.00249	3.99991	0.0016	4.00007	0
	4.20017	-0.30804	4.20029	-0.0444	4.20017	0.09194	4.20029	0
	4.4002	-0.06649	4.40032	-0.10295	4.4002	0.48607	4.40032	0
	4.60009	0.2758	4.59453	-0.03767	4.60009	0.82769	4.59453	0
	4.80015	0.69182	4.80006	0.10446	4.80015	1.54234	4.80006	0
	5.00041	0.94343	5.00029	0.36172	5.00041	2.16567	5.00029	0.65077
	5.20009	1.06924	5.20032	0.60019	5.20009	2.9599	5.20032	0.99742
	5.39982	1.16827	5.40017	0.93831	5.39982	4.41987	5.40017	1.30356
	5.59998	1.25315	5.60007	1.27541	5.59998	5.99472	5.60007	1.75614
	5.80019	1.36131	5.80041	1.57548	5.80019	7.68227	5.80041	2.19951
	6.00007	1.48514	6.0004	1.85382	6.00007	9.78018	6.0004	2.61879
	6.19999	1.59037	6.20035	1.89337	6.19999	12.2018	6.20035	3.08028
	6.40001	1.67253	6.40032	1.79886	6.40001	14.8084	6.40032	3.5905
	6.60021	1.759	6.60056	1.62504	6.60021	17.8778	6.60056	4.0227
	6.80013	1.85635	6.79804	1.43725	6.80013	21.0883	6.79804	4.54006
	7.00008	1.93695	7.00021	1.29309	7.00008	24.7657	7.00021	4.88587
	7.20005	2.00426	7.20006	1.11025	7.20005	28.7193	7.20006	5.26467
	7.40026	2.07501	7.40039	1.06744	7.40026	33.0446	7.40039	5.82021
	7.60021	2.12445	7.60038	1.06001	7.60021	37.903	7.60038	6.25816
	7.80022	2.148	7.80021	1.1274	7.80022	42.6005	7.80021	6.68291
	8.00017	2.18642	8.00011	1.24405	8.00017	47.8158	8.00011	7.28108
	8.20038	2.20023	8.20039	1.26214	8.20038	53.5406	8.20039	7.72445
	8.39994	2.18349	8.40031	1.26061	8.39994	58.5269	8.40031	8.33559
	8.59986	2.15806	8.60019	1.19483	8.59986	65.6918	8.60019	8.82313
	8.79976	2.14221	8.80002	1.1834	8.79976	72.2388	8.80002	9.45913
	9.00007	2.10894	9.00036	1.18077	9.00007	78.6383	9.00036	10.1973
	9.19994	2.073	9.20024	1.15994	9.19994	85.808	9.20024	10.8953
	9.39983	2.03692	9.40018	1.15235	9.39983	93.1651	9.40018	11.612
	9.5998	1.9989	9.60004	1.13148	9.5998	100.819	9.60004	12.5991
	9.80002	1.96497	9.80032	1.11701	9.80002	108.189	9.80032	13.5982
	9.99995	1.93835	10.0004	1.09718	9.99995	116.331	10.0004	14.3534
	10.1999	1.89882	10.2002	1.0981	10.1999	124.744	10.2002	15.6024
	10.3998	1.85803	10.4001	1.12362	10.3998	132.984	10.4001	16.6984
	10.6	1.81866	10.6003	1.12809	10.6	142.016	10.6003	18.1093
	10.8	1.77839	10.8003	1.13209	10.8	151.04	10.8003	19.2818
	10.9999	1.7395	11.0003	1.13021	10.9999	160.598	11.0003	20.641
	11.1997	1.69858	11.2001	1.12311	11.1997	170.082	11.2001	22.0542
	11.4001	1.65919	11.4005	1.11507	11.4001	180.34	11.4005	23.6871
	11.6	1.61789	11.6004	1.09302	11.6	190.469	11.6004	25.2832
	11.7999	1.58059	11.8004	1.08276	11.7999	200.907	11.8004	27.0762
	11.9999	1.53994	12.0003	1.07319	11.9999	211.913	12.0003	28.9496
	12.2001	1.50506	12.2001	1.07735	12.2001	223.16	12.2001	30.4829
	12.4	1.47364	12.3999	1.08842	12.4	234.618	12.3999	32.661
	12.5999	1.44336	12.6	1.08821	12.5999	246.739	12.6	34.8402
	12.7999	1.4118	12.7999	1.09544	12.7999	259.119	12.7999	37.1328
	13.0001	1.38318	13.0002	1.09997	13.0001	271.95	13.0002	39.4966
	13.2001	1.35779	13.2001	1.1066	13.2001	284.715	13.2001	41.8488
	13.4001	1.33216	13.4	1.10513	13.4001	297.989	13.4	44.4589
	13.5999	1.30533	13.5999	1.10041	13.5999	312.169	13.5999	47.2067
	13.7998	1.27881	13.8001	1.09914	13.7998	326.062	13.8001	50.1655
	13.9998	1.2523	14	1.09545	13.9998	340.485	14	53.1277
	14.1996	1.22539	14.2	1.09685	14.1996	355.745	14.2	56.4125
	14.3996	1.19825	14.3998	1.10054	14.3996	371.057	14.3998	59.5514
	14.5998	1.17085	14.6002	1.10652	14.5998	387.015	14.6002	63.0856
	14.7997	1.14322	14.7999	1.11478	14.7997	403.066	14.7999	66.7076
	14.9996	1.11534	15	1.12534	14.9996	419.547	15	70.2615

## Sheet: Fig.3f
Polarization extinction ratio for these planar and corrugated OLEDs
Corrugated OLED		Planar OLED
Wavelength (nm)	Extinction Ratio (10log(ITE ITM-1))	Wavelength (nm)	Extinction Ratio (10log(ITE ITM-1))
384.53	0	384.53	0
384.76	0	384.76	0
384.99	0	384.99	0
385.22	0	385.22	0
385.45	0	385.45	0
385.68	0	385.68	0
385.91	0	385.91	0
386.14	0	386.14	0
386.37	0	386.37	0
386.6	0	386.6	0
386.82	0	386.82	0
387.05	0	387.05	0
387.28	0	387.28	0
387.51	0	387.51	0
387.74	0	387.74	0
387.97	0	387.97	0
388.2	0	388.2	0
388.43	0	388.43	0
388.66	0	388.66	0
388.89	0	388.89	0
389.12	0	389.12	0
389.35	0	389.35	0
389.58	0	389.58	0
389.81	0	389.81	0
390.04	0	390.04	0
390.27	0	390.27	0
390.5	0	390.5	0
390.73	0	390.73	0
390.96	0	390.96	0
391.19	0	391.19	0
391.42	0	391.42	0
391.64	0	391.64	0
391.87	0	391.87	0
392.1	0	392.1	0
392.33	0	392.33	0
392.56	0	392.56	0
392.79	0	392.79	0
393.02	0	393.02	0
393.25	0	393.25	0
393.48	0	393.48	0
393.71	0	393.71	0
393.94	0	393.94	0
394.17	0	394.17	0
394.4	0	394.4	0
394.63	0	394.63	0
394.85	0	394.85	0
395.08	0	395.08	0
395.31	0	395.31	0
395.54	0	395.54	0
395.77	0	395.77	0
396	0	396	0
396.23	0	396.23	0
396.46	0	396.46	0
396.69	0	396.69	0
396.92	0	396.92	0
397.15	0	397.15	0
397.38	0	397.38	0
397.6	0	397.6	0
397.83	0	397.83	0
398.06	0	398.06	0
398.29	0	398.29	0
398.52	0	398.52	0
398.75	0	398.75	0
398.98	0	398.98	0
399.21	0	399.21	0
399.44	0	399.44	0
399.67	0	399.67	0
399.89	0	399.89	0
400.12	0	400.12	0
400.35	0	400.35	0
400.58	0	400.58	0
400.81	0	400.81	0
401.04	0	401.04	0
401.27	0	401.27	0
401.5	0	401.5	0
401.73	0	401.73	0
401.95	0	401.95	0
402.18	0	402.18	0
402.41	0	402.41	0
402.64	0	402.64	0
402.87	0	402.87	0
403.1	0	403.1	0
403.33	0	403.33	0
403.56	0	403.56	0
403.79	0	403.79	0
404.01	0	404.01	0
404.24	0	404.24	0
404.47	0	404.47	0
404.7	0	404.7	0
404.93	0	404.93	0
405.16	0	405.16	0
405.39	0	405.39	0
405.61	0	405.61	0
405.84	0	405.84	0
406.07	0	406.07	0
406.3	0	406.3	0
406.53	0	406.53	0
406.76	0	406.76	0
406.99	0	406.99	0
407.22	0	407.22	0
407.44	0	407.44	0
407.67	0	407.67	0
407.9	0	407.9	0
408.13	0	408.13	0
408.36	0	408.36	0
408.59	0	408.59	0
408.81	0	408.81	0
409.04	0	409.04	0
409.27	0	409.27	0
409.5	0	409.5	0
409.73	0	409.73	0
409.96	0	409.96	0
410.19	0	410.19	0
410.41	0	410.41	0
410.64	0	410.64	0
410.87	0	410.87	0
411.1	0	411.1	0
411.33	0	411.33	0
411.56	0	411.56	0
411.78	0	411.78	0
412.01	0	412.01	0
412.24	0	412.24	0
412.47	0	412.47	0
412.7	0	412.7	0
412.93	0	412.93	0
413.15	0	413.15	0
413.38	0	413.38	0
413.61	0	413.61	0
413.84	0	413.84	0
414.07	0	414.07	0
414.29	0	414.29	0
414.52	0	414.52	0
414.75	0	414.75	0
414.98	0	414.98	0
415.21	0	415.21	0
415.44	0	415.44	0
415.66	0	415.66	0
415.89	0	415.89	0
416.12	0	416.12	0
416.35	0	416.35	0
416.58	0	416.58	0
416.8	0	416.8	0
417.03	0	417.03	0
417.26	0	417.26	0
417.49	0	417.49	0
417.72	0	417.72	0
417.94	0	417.94	0
418.17	0	418.17	0
418.4	0	418.4	0
418.63	0	418.63	0
418.86	0	418.86	0
419.08	0	419.08	0
419.31	0	419.31	0
419.54	0	419.54	0
419.77	0	419.77	0
420	0	420	0
420.22	0	420.22	0
420.45	0	420.45	0
420.68	0	420.68	0
420.91	0	420.91	0
421.13	0	421.13	0
421.36	0	421.36	0
421.59	0	421.59	0
421.82	0	421.82	0
422.05	0	422.05	0
422.27	0	422.27	0
422.5	0	422.5	0
422.73	0	422.73	0
422.96	0	422.96	0
423.18	0	423.18	0
423.41	0	423.41	0
423.64	0	423.64	0
423.87	0	423.87	0
424.09	0	424.09	0
424.32	0	424.32	0
424.55	0	424.55	0
424.78	0	424.78	0
425.01	0	425.01	0
425.23	0	425.23	0
425.46	0	425.46	0
425.69	0	425.69	0
425.92	0	425.92	0
426.14	0	426.14	0
426.37	0	426.37	0
426.6	0	426.6	0
426.83	0	426.83	0
427.05	0	427.05	0
427.28	0	427.28	0
427.51	0	427.51	0
427.74	0	427.74	0
427.96	0	427.96	0
428.19	0	428.19	0
428.42	0	428.42	0
428.65	0	428.65	0
428.87	0	428.87	0
429.1	0	429.1	0
429.33	0	429.33	0
429.55	0	429.55	0
429.78	0	429.78	0
430.01	0	430.01	0
430.24	0	430.24	0
430.46	0	430.46	0
430.69	0	430.69	0
430.92	0	430.92	0
431.15	0	431.15	0
431.37	0	431.37	0
431.6	0	431.6	0
431.83	0	431.83	0
432.05	0	432.05	0
432.28	0	432.28	0
432.51	0	432.51	0
432.74	0	432.74	0
432.96	0	432.96	0
433.19	0	433.19	0
433.42	0	433.42	0
433.64	0	433.64	0
433.87	0	433.87	0
434.1	0	434.1	0
434.33	0	434.33	0
434.55	0	434.55	0
434.78	0	434.78	0
435.01	0	435.01	0
435.23	0	435.23	0
435.46	0	435.46	0
435.69	0	435.69	0
435.92	0	435.92	0
436.14	0	436.14	0
436.37	0	436.37	0
436.6	0	436.6	0
436.82	0	436.82	0
437.05	0	437.05	0
437.28	0	437.28	0
437.5	0	437.5	0
437.73	0	437.73	0
437.96	0	437.96	0
438.18	0	438.18	0
438.41	0	438.41	0
438.64	0	438.64	0
438.86	0	438.86	0
439.09	0	439.09	0
439.32	0	439.32	0
439.55	0	439.55	0
439.77	0	439.77	0
440	0	440	0
440.23	0	440.23	0
440.45	0	440.45	0
440.68	4.10777	440.68	0
440.91	2.49198	440.91	0.305048
441.13	-0.98486	441.13	0.87178
441.36	2.0412	441.36	1.46427
441.59	3.84712	441.59	2.05676
441.81	-2.35763	441.81	2.3188
442.04	1.61368	442.04	2.43351
442.27	0.41393	442.27	2.54821
442.49	0.10724	442.49	2.65793
442.72	4.10777	442.72	2.59908
442.95	-1.97281	442.95	2.49793
443.17	-0.56728	443.17	2.40118
443.4	0	443.4	2.30003
443.63	2.30449	443.63	2.52586
443.85	-1.1961	443.85	2.75141
444.08	0.98754	444.08	2.98722
444.3	1.38303	444.3	3.17999
444.53	5.31479	444.53	3.0642
444.76	3.42423	444.76	2.94841
444.98	2.84431	444.98	2.83765
445.21	2.64818	445.21	2.68558
445.44	1.38303	445.44	2.43004
445.66	0.41393	445.66	2.18561
445.89	2.34083	445.89	1.93006
446.12	2.78754	446.12	1.79001
446.34	4.14973	446.34	1.80497
446.57	3.66423	446.57	1.82061
446.8	4.39333	446.8	1.83625
447.02	0.35998	447.02	1.95146
447.25	3.38074	447.25	2.14978
447.47	3.84712	447.47	2.33948
447.7	6.60391	447.7	2.5378
447.93	4.31364	447.93	2.68644
448.15	3.9794	448.15	2.80968
448.38	5.62293	448.38	2.93852
448.61	6.25827	448.61	3.06736
448.83	5.62293	448.83	2.79936
449.06	5.71126	449.06	2.46129
449.28	5.15211	449.28	2.13791
449.51	4.80725	449.51	1.80242
449.74	6.15424	449.74	2.06949
449.96	7.74517	449.96	2.32495
450.19	7.61552	450.19	2.59202
450.42	5.60667	450.42	2.86212
450.64	5.91065	450.64	3.13456
450.87	6.92406	450.87	3.41938
451.09	7.40363	451.09	3.69181
451.32	7.92392	451.32	3.80484
451.55	6.25827	451.55	3.50425
451.77	5.9384	451.77	3.21673
452	8.37273	452	2.91615
452.22	8.37273	452.22	2.82808
452.45	7.24276	452.45	3.00658
452.68	8.38849	452.68	3.18508
452.9	8.02774	452.9	3.35583
453.13	8.52785	453.13	3.34058
453.35	7.88875	453.35	3.19325
453.58	7.90637	453.58	3.03921
453.81	9.35759	453.81	2.88518
454.03	6.70154	454.03	2.60934
454.26	9.60233	454.26	2.27316
454.48	8.07873	454.48	1.95159
454.71	9.80003	454.71	1.6154
454.94	6.12525	454.94	1.55391
455.16	9.74281	455.16	1.53373
455.39	8.70905	455.39	1.51262
455.61	10.3643	455.61	1.49243
455.84	9.65451	455.84	2.0783
456.07	10.827	456.07	2.66742
456.29	9.48946	456.29	3.23092
456.52	11.3593	456.52	3.73565
456.74	11.0409	456.74	3.79784
456.97	11.8963	456.97	3.86286
457.19	9.49715	457.19	3.92505
457.42	12.1285	457.42	3.96767
457.65	10.6131	457.65	3.9538
457.87	11.777	457.87	3.94052
458.1	12.6482	458.1	3.92665
458.32	12.2803	458.32	3.84594
458.55	13.4782	458.55	3.66625
458.77	14.0866	458.77	3.49438
459	13.6784	459	3.3147
459.23	14.3056	459.23	3.33204
459.45	10.8032	459.45	3.48903
	10.6303	459.68	3.65316
459.9	14.9831	459.9	3.81015
460.13	15.2634	460.13	3.97659
460.35	11.9251	460.35	4.13675
460.58	15.5246	460.58	4.3042
460.8	12.2289	460.8	4.46436
461.03	11.9542	461.03	4.51789
461.26	14.2374	461.26	4.54621
461.48	13.9549	461.48	4.57329
461.71	11.0944	461.71	4.60161
461.93	15.128	461.93	4.54309
462.16	12.7411	462.16	4.48049
462.38	11.4005	462.38	4.42061
462.61	11.7264	462.61	4.34233
462.83	11.7953	462.83	4.14345
463.06	12.1876	463.06	3.93554
463.28	12.9565	463.28	3.73666
463.51	13.7295	463.51	3.58982
463.74	13.4242	463.96	3.70073
463.96	14.7757	464.19	3.75741
464.19	12.8339	464.41	3.74117
464.41	14.2703	464.64	3.59862
464.64	14.5678	464.86	3.46226
464.86	13.0051	465.31	3.3803
465.09	13.3966	465.54	3.65105
465.31	15.8003	465.76	3.91002
465.54	13.6999	466.21	4.26711
465.76	13.2828	466.44	4.24983
465.99	13.9946	467.34	4.32737
466.21	14.6055	467.79	4.45847
466.44	13.2308	468.02	4.41943
466.66	14.4836	468.47	4.31702
466.89	13.355	469.14	4.30278
467.11	15.0342	469.59	4.32399
467.34	14.5027	469.82	4.23896
467.56	13.6943	470.04	4.15763
467.79	13.469	470.49	4.00204
468.02	14.0715	470.94	3.91755
468.24	13.1997	471.17	3.87437
468.47	13.7903	471.39	3.85325
468.69	13.5199	472.29	3.87225
468.92	13.3978	472.51	3.84392
469.14	13.2267	472.74	3.81429
469.37	13.6249	472.96	3.78595
469.59	13.0455	473.19	3.83759
469.82	13.82	473.41	3.9335
470.04	13.7319	474.31	4.32138
470.27	13.8675	474.76	4.51243
470.49	12.9574	474.99	4.50794
470.72	12.5558	475.21	4.48922
470.94	12.4751	475.44	4.46965
471.17	12.2154	475.89	4.50677
471.39	12.4421	476.11	4.5606
471.62	12.1855	476.34	4.61688
471.84	12.5604	476.56	4.6388
472.07	12.056	476.78	4.43196
472.29	12.9027	477.01	4.21571
472.51	11.6704	477.23	4.00887
472.74	12.4434	477.46	3.88545
472.96	12.6819	477.68	4.04865
473.19	12.3237	477.91	4.21925
473.41	11.7723	478.13	4.38245
473.64	11.141	478.36	4.47728
473.86	12.432	478.58	4.44071
474.09	12.2157	478.81	4.40247
474.31	11.8824	479.03	4.3659
474.54	11.6216	479.25	4.32652
474.76	10.8903	479.48	4.28196
474.99	12.06	479.7	4.23934
475.21	11.1043	479.93	4.19478
475.44	10.9405	480.15	4.15917
475.66	10.9416	480.38	4.12703
475.89	11.259	480.6	4.09629
476.11	11.4718	480.82	4.06554
476.34	11.3841	481.05	4.03254
476.56	10.9858	481.27	4.00059
476.78	10.9176	481.5	3.9672
477.01	10.0584	481.72	3.93526
477.23	10.6421	481.95	3.96553
477.46	10.4475	482.17	4.0087
477.68	10.811	482.39	4.05187
477.91	10.9416	482.62	4.097
478.13	10.4454	482.84	4.22224
478.36	10.7028	483.07	4.35957
478.58	11.0489	483.29	4.49092
478.81	10.6752	483.52	4.61699
479.03	10.9794	483.74	4.55748
479.25	10.436	483.96	4.49797
479.48	10.2071	484.19	4.43575
479.7	10.6624	484.41	4.38963
479.93	10.714	484.64	4.42596
480.15	8.85126	484.86	4.46071
480.38	10.0341	485.08	4.49546
480.6	9.76954	485.31	4.53693
480.82	9.35002	485.53	4.59067
481.05	10.5665	485.76	4.64685
481.27	9.8652	485.98	4.7006
481.5	8.96401	486.2	4.71403
481.72	9.45887	486.43	4.65098
481.95	9.35805	486.65	4.59067
482.17	9.08774	486.88	4.52762
482.39	8.88894	487.1	4.51607
482.62	8.79125	487.32	4.55694
482.84	8.44328	487.55	4.59967
483.07	8.91501	487.77	4.64054
483.29	8.44967	488	4.6817
483.52	8.56175	488.22	4.72
483.74	8.33899	488.44	4.75829
483.96	8.98883	488.67	4.79833
484.19	8.57332	488.89	4.76044
484.41	9.25292	489.12	4.68559
484.64	8.76671	489.34	4.614
484.86	8.5646	489.56	4.54241
485.08	8.0707	489.79	4.58763
485.31	8.29863	490.01	4.66214
485.53	7.83291	490.23	4.73666
485.76	7.76353	490.46	4.81456
485.98	8.14048	490.68	4.72458
	7.60777	490.91	4.6124
486.43	8.03065	491.13	4.5051
486.65	7.32925	491.35	4.39779
486.88	7.4366	491.58	4.74999
487.1	7.49233	491.8	5.09216
487.32	7.24341	492.02	5.43434
487.55	7.51639	492.25	5.688
487.77	7.21194	492.47	5.13419
488	6.87868	492.7	4.5552
488.22	7.62095	492.92	4.00138
488.44	6.51033	493.14	3.55839
488.67	6.68262	493.37	3.56124
488.89	7.03966	493.59	3.56397
489.12	6.71625	493.81	3.56671
489.34	6.60794	494.04	3.55704
489.56	6.37303	494.26	3.52153
	6.98786	494.48	3.48602
490.01	6.15377	494.71	3.4489
490.23	6.67762	494.93	3.46665
490.46	6.64208	495.15	3.56087
490.68	6.06358	495.38	3.65936
490.91	6.18844	495.6	3.75358
491.13	6.20517	495.82	3.87619
491.35	6.47273	496.05	4.03484
491.58	6.12844	496.27	4.1866
491.8	5.83777	496.49	4.33835
492.02	6.13438	496.72	4.44673
492.25	6.19319	496.94	4.51765
492.47	5.85461	497.16	4.58857
492.7	5.99133	497.39	4.66272
492.92	5.76423	497.61	4.68278
493.14	5.28593	497.83	4.68156
493.37	5.07865	498.06	4.68028
493.59	5.19575	498.28	4.67905
493.81	5.75094	498.5	4.63833
494.04	5.44068	498.73	4.58464
494.26	5.22579	498.95	4.53329
494.48	5.24334	499.17	4.48194
494.71	5.37274	499.4	4.45274
494.93	4.88224	499.62	4.42811
495.15	4.60995	499.84	4.40348
495.38	4.6771	500.07	4.37773
495.6	4.67867	500.29	3.98188
495.82	4.71472	500.51	3.58579
496.05	5.00643	500.74	3.1717
496.27	4.27801	500.96	2.84166
496.49	4.54883	501.18	3.24754
496.72	4.67883	501.41	3.67187
496.94	4.88254	501.63	4.07776
497.16	4.67835	501.85	4.42391
497.39	4.68506	502.07	4.46851
497.61	4.60911	502.3	4.51514
497.83	4.50207	502.52	4.55974
498.06	4.10798	502.74	4.59631
498.28	4.23833	502.97	4.60914
498.5	4.49994	503.19	4.62141
498.73	4.51841	503.41	4.63368
498.95	3.54074	503.64	4.59455
499.17	4.21911	503.86	4.46889
499.4	3.88661	504.08	4.34323
499.62	3.71577	504.3	4.21757
499.84	3.44607	504.53	4.09437
500.07	4.20375	504.75	3.98648
500.29	3.44414	504.97	3.87858
500.51	3.41672	505.2	3.76578
500.74	3.3991	505.42	3.79734
500.96	4.10391	505.64	3.9464
501.18	3.53026	505.86	4.09546
501.41	3.2813	506.09	4.2513
501.63	3.72223	506.31	4.30689
501.85	3.45502	506.53	4.30658
502.07	3.23802	506.75	4.30627
502.3	3.62869	506.98	4.30594
502.52	3.22827	507.2	4.33312
502.74	2.97141	507.42	4.3716
502.97	2.9571	507.65	4.41184
503.19	3.24942	507.87	4.45032
503.41	3.40208	508.09	4.29376
503.64	3.69911	508.31	4.08589
503.86	2.98105	508.54	3.86856
504.08	3.02502	508.76	3.66068
504.3	2.82161	508.98	3.67083
504.53	3.61197	509.2	3.71223
504.75	2.92507	509.43	3.75551
504.97	2.75026	509.65	3.79691
505.2	2.79162	509.87	3.68922
505.42	2.89707	510.09	3.57494
505.64	2.89131	510.32	3.45547
505.86	3.31467	510.54	3.35061
506.09	2.66642	510.76	3.46836
506.31	2.35057	510.98	3.58612
506.53	2.86452	511.21	3.70922
506.75	2.84324	511.43	3.78331
506.98	2.70821	511.65	3.54783
507.2	3.15212	511.87	3.31235
507.42	2.48447	512.1	3.06617
507.65	2.73001	512.32	2.91187
507.87	2.80785	512.54	3.06933
508.09	2.52825	512.76	3.22679
508.31	2.65215	512.99	3.39141
508.54	2.98527	513.21	3.51219
508.76	2.28072	513.43	3.54297
508.98	2.30295	513.65	3.57375
509.2	1.90629	513.87	3.60453
509.43	2.49708	514.1	3.72718
509.65	2.55797	514.32	4.00078
509.87	2.47824	514.54	4.27439
510.09	1.93927	514.76	4.54799
510.32	2.20904	514.99	4.58011
510.54	2.26928	515.21	4.29632
510.76	2.08187	515.43	4.01252
510.98	1.94937	515.65	3.72872
511.21	2.76269	515.87	3.58351
511.43	2.27173	516.1	3.58066
511.65	1.88417	516.32	3.57794
511.87	1.64262	516.54	3.57521
512.1	1.48817	516.76	3.64295
512.32	1.87808	516.98	3.76255
512.54	2.04908	517.21	3.88758
512.76	1.7258	517.43	4.00717
512.99	2.09893	517.65	4.1011
513.21	1.76793	517.87	4.18176
513.43	2.34978	518.09	4.26241
513.65	1.25967	518.32	4.34673
513.87	1.80624	518.54	4.41584
514.1	1.7784	518.76	4.48095
514.32	1.23948	518.98	4.54606
514.54	2.17204	519.2	4.61116
514.76	2.50044	519.43	4.6876
514.99	1.61548	519.65	4.76285
515.21	2.22091	519.87	4.83809
515.43	1.21629	520.09	4.91334
515.65	1.94688	520.31	4.4601
515.87	2.31692	520.54	3.89821
516.1	2.13233	520.76	3.36075
516.32	1.45802	520.98	2.82328
516.54	1.67691	521.2	2.91426
516.76	1.59801	521.42	3.04144
516.98	1.60188	521.64	3.16862
517.21	1.61773	521.87	3.29936
517.43	1.60879	522.09	3.34868
517.65	1.10295	522.31	3.398
517.87	1.76091	522.53	3.44733
518.09	0.94936	522.75	3.50425
518.32	1.59996	522.98	3.67609
518.54	1.65656	523.2	3.84046
518.76	1.82539	523.42	4.00483
518.98	1.48287	523.64	4.1447
519.2	1.42668	523.86	4.14461
519.43	1.90022	524.08	4.14453
519.65	1.34102	524.3	4.14445
519.87	1.73451	524.53	4.15828
520.09	0.64941	524.75	4.21819
520.31	2.32612	524.97	4.2781
520.54	1.33418	525.19	4.338
520.76	1.7807	525.41	4.35269
520.98	1.75637	525.63	4.24484
521.2	1.11783	525.86	4.13208
521.42	1.15393	526.08	4.02422
521.64	1.95579	526.3	3.90157
521.87	2.25394	526.52	3.75176
522.09	1.10032	526.74	3.60194
522.31	2.07125	526.96	3.45212
522.53		527.18	3.39105
522.75	1.07783	527.41	3.4723
522.98	1.40681	527.63	3.55002
523.2	1.55588	527.85	3.62773
523.42	0.81743	528.07	3.68461
523.64	1.41492	528.29	3.71828
523.86	1.96622	528.51	3.75196
524.08	1.53046	528.73	3.78563
524.3	1.92764	528.95	3.78131
524.53	0.33067	529.18	3.73871
524.75	1.16331	529.4	3.69796
524.97	2.05016	529.62	3.65721
525.19	2.20624	529.84	3.57052
525.41	1.31442	530.06	3.45238
525.63		530.28	3.33424
525.86	0.96596	530.5	3.2161
526.08	1.31279	530.72	3.38165
526.3	1.53902	530.95	3.7281
526.52	2.31435	531.17	4.05948
526.74	0.74396	531.39	4.39087
526.96	1.35473	531.61	4.27268
527.18	2.00714	531.83	3.97445
527.41	2.17549	532.05	3.67623
527.63	1.21698	532.27	3.37801
527.85	1.57531	532.49	3.53678
528.07	1.6594	532.71	3.84659
528.29	1.8631	532.94	4.17049
528.51	0.01611	533.16	4.4803
528.73	1.18796	533.38	4.46711
528.95	1.89538	533.6	4.38989
529.18	1.31509	533.82	4.31267
529.4	0.93542	534.04	4.23545
529.62	0.70117	534.26	4.12574
529.84	0.99023	534.48	4.01126
530.06	-0.59155	534.7	3.89677
530.28	0.96236	534.92	3.78229
530.5	1.26686	535.14	3.77935
530.72	0.57751	535.37	3.78785
530.95	0.56318	535.59	3.79599
531.17	1.62839	535.81	3.80412
531.39	0.37789	536.03	3.94753
531.61	1.72161	536.25	4.09194
531.83	1.21546	536.47	4.23634
532.05	1.78977	536.69	4.37651
532.27	0.84465	536.91	4.38007
532.49	1.11974	537.13	4.38363
532.71	2.1572	537.35	4.38719
532.94	2.74625	537.57	4.38657
533.16	0.97843	537.79	4.32847
533.38	1.15757	538.01	4.27036
533.6	2.43038	538.24	4.20962
533.82	1.88772	538.46	4.10814
534.04	1.42821	538.68	3.76219
534.26	0.54358	538.9	3.41623
534.48	1.99903	539.12	3.07028
534.7	1.75453	539.34	2.79992
534.92	0.59353	539.56	2.85566
535.14	0.97752	539.78	2.9114
535.37	0.71604	540	2.96714
535.59	0.36212	540.22	2.98979
535.81	1.20171	540.44	2.89892
536.03	0.52552	540.66	2.80805
536.25	0.8715	540.88	2.71717
536.47	3.14498	541.1	2.75583
536.69	1.71396	541.32	3.157
536.91	2.02375	541.54	3.55817
537.13	0.92501	541.76	3.95934
537.35	0.98963	541.98	4.19376
537.57	0.86826	542.2	4.04055
537.79	-0.06894	542.43	3.88038
538.01	1.43486	542.65	3.72717
538.24	0.70395	542.87	3.6408
538.46	1.16635	543.09	3.66174
538.68	0.73672	543.31	3.68268
538.9	0.54602	543.53	3.70362
539.12	1.4583	543.75	3.67329
539.34	-0.1134	543.97	3.57253
539.56	1.15548	544.19	3.47176
539.78		544.41	3.371
540	2.00309	544.63	3.25083
540.22	1.2878	544.85	3.10778
540.44	0.43553	545.07	2.96473
540.66	0.8241	545.29	2.82168
540.88	0.29603	545.51	2.73758
541.1		545.73	2.71329
541.32	1.47897	545.95	2.689
541.54	0.07382	546.17	2.66471
541.76	1.89834	546.39	2.99679
541.98	-0.49974	546.61	3.64001
542.2	1.75316	546.83	4.28322
542.43	0.39041	547.05	4.92643
542.65	-0.61014	547.27	4.78912
542.87	1.22572	547.49	4.06638
543.09	0.80489	547.71	3.34365
543.31	2.2082	547.93	2.62091
543.53	2.05999	548.15	2.38204
543.75	-0.42362	548.37	2.4539
543.97	1.40333	548.59	2.52575
544.19	0.94827	548.81	2.59761
544.41	1.3622	549.03	2.74819
544.63	0.56116	549.25	2.94182
544.85	2.97894	549.47	3.13544
545.07	1.71396	549.69	3.32907
545.29	1.09639	549.91	3.39293
545.51	-0.2011	550.13	3.39684
545.73	1.18505	550.35	3.40075
545.95	1.21843	550.57	3.40466
546.17	2.00092	550.79	3.40404
546.39	-0.88775	551.01	3.40167
546.61	0.69636	551.23	3.39929
546.83	2.65866	551.45	3.39692
547.05	2.37228	551.67	3.36682
547.27	1.37689	551.89	3.32792
547.49	0.8648	552.11	3.28902
547.71	-0.38976	552.33	3.25012
547.93	2.34347	552.55	3.26081
548.15	2.51683	552.77	3.28417
548.37	-0.30112	552.99	3.30752
548.59	2.00225	553.21	3.33088
548.81	0.24824	553.42	3.39578
549.03	1.53366	553.64	3.47316
549.25	1.12227	553.86	3.55055
549.47	0.58752	554.08	3.62793
549.69	1.41752	554.3	3.44605
549.91	1.01873	554.52	3.20964
550.13	0.24607	554.74	2.97323
550.35	0.91576	554.96	2.73683
550.57	-0.43709	555.18	2.45064
550.79	5.01448	555.4	2.1566
551.01	1.8988	555.62	1.86257
551.23	2.87144	555.84	1.56853
551.45	1.64447	556.06	1.20823
551.67	1.70354	556.28	0.840667
551.89	0.20414	556.5	0.473105
552.11	0.99764	556.72	0.105544
552.33	0.63214	556.94	0.98591
552.55	1.50785	557.16	1.94765
552.77	0.68457	557.38	2.90938
552.99	0.14443	557.59	3.8274
553.21	0.4953	557.81	4.46698
553.42	-0.54179	558.03	5.08262
553.64	1.84386	558.25	5.69826
553.86	-0.3096	558.47	6.31391
554.08	-0.05497	558.69	4.5416
554.3	0.47113	558.91	2.69135
554.52	3.14394	559.13	0.8411
554.74	-0.36594	559.35	-0.98765
554.96	0.40707	559.57	0.793258
555.18	1.1233	559.79	2.57417
555.4	1.66788	560.01	4.35508
555.62	-0.82376	560.23	5.99371
555.84	1.27486	560.44	4.56813
556.06	1.15179	560.66	3.07467
556.28	0.19938	560.88	1.58121
556.5	0.25257	561.1	0.167969
556.72	0.57642	561.32	0.932511
556.94	-0.51989	561.54	1.69705
557.16	3.43582	561.76	2.46159
557.38	0.43362	561.98	3.19527
557.59	0.49772	562.2	3.53727
557.81	1.57308	562.42	3.87926
558.03	2.55802	562.64	4.22126
558.25	1.12422	562.85	4.41498
558.47	2.40817	563.07	2.71889
558.69	0.20729	563.29	1.02281
558.91	1.90332	563.51	-0.673273
559.13	3.26516	563.73	-2.13836
559.35	2.80654	563.95	-1.58435
559.57	-0.04963	564.17	-1.03035
559.79	2.75919	564.39	-0.476341
560.01	2.24129	564.61	0.0731134
560.23	3.21715	564.82	0.57094
560.44	2.48532	565.04	1.09247
560.66	1.85797	565.26	1.61401
560.88	-0.79684	565.48	1.99972
561.1	3.58173	565.7	1.49438
561.32	-1.26269	565.92	0.989039
561.54	3.60869	566.14	0.4837
561.76	0.64193	566.36	0.133707
561.98	0.665	566.57	0.524666
562.2	0.85915	566.79	0.934243
562.42	0.02867	567.01	1.34382
562.64	2.39373	567.23	1.74212
562.85	4.66126	567.45	2.08201
563.07	1.56268	567.67	2.4219
563.29	2.3976	567.89	2.76179
563.51	-0.28395	568.1	3.0332
563.73	0.59373	568.32	3.02862
563.95	0.0338	568.54	3.02404
564.17	0.12589	568.76	3.01945
564.39	3.66297	568.98	2.91963
564.61	-1.32427	569.2	2.41766
564.82	1.8799	569.42	1.91568
565.04	1.84524	569.63	1.43652
565.26	2.42516	569.85	1.01117
565.48	1.07405	570.07	0.926659
565.7	2.3501	570.29	0.842151
565.92	-0.56481	570.51	0.757644
566.14	3.21552	570.73	0.577538
566.36	0.70249	570.95	0.0606154
566.57	4.58294	571.16	-0.432811
566.79	-1.11633	571.38	-0.949734
567.01	2.05097	571.6	-1.08102
567.23	-1.67491	571.82	0.211272
567.45	-0.61657	572.04	1.50356
567.67	-0.10724	572.26	2.79585
567.89	0.99482	572.47	3.49005
568.1	1.9552	572.69	2.15432
568.32	-3.40224	572.91	0.818591
568.54	3.77737	573.13	-0.51714
568.76	0.76023	573.35	-1.26269
568.98	-0.51532	573.56	-0.217062
569.2	-0.22777	573.78	0.878356
569.42	0.44068	574	1.97377
569.63	2.29587	574.22	2.91586
569.85	1.05235	574.44	3.35835
570.07	0.69783	574.66	3.80084
570.29	4.14434	574.87	4.22322
570.51	0.72761	575.09	4.34013
570.73	0.89936	575.31	3.34778
570.95	0.53078	575.53	2.35543
571.16	1.43266	575.75	1.36307
571.38	0	575.96	0.761652
571.6	3.47773	576.18	1.34853
571.82	0.66161	576.4	1.93541
572.04	-0.5874	576.62	2.52229
572.26	1.40179	576.84	2.84592
572.47	2.03207	577.05	2.42648
572.69	-1.37584	577.27	1.98708
572.91	-0.19834	577.49	1.54767
573.13	1.24939	577.71	1.17332
573.35	0.56573	577.93	0.995609
573.56	1.97686	578.14	0.825981
573.78	0	578.36	0.648275
574	2.12188	578.58	0.474062
574.22	0.43106	578.8	0.310871
574.44	0.0376	579.02	0.14768
574.66	4.95871	579.23	-0.00809374
574.87	0.14011	579.45	-0.078547
575.09	2.58532	579.67	0.156726
575.31	0.18483	579.89	0.392
575.53	2.78081	580.1	0.616579
575.75	3.15086	580.32	0.801153
575.96	1.19975	580.54	0.810912
576.18	-0.26872	580.76	0.82067
576.4	1.59701	580.97	0.829985
576.62	2.65613	581.19	0.791779
576.84	2.66816	581.41	0.580389
577.05	2.43803	581.63	0.368999
577.27	0.11582	581.85	0.157609
577.49	1.40815	582.06	0.130548
577.71	0.21189	582.28	0.755288
577.93	0.58403	582.5	1.38003
578.14	0.82535	582.72	2.00477
578.36	1.73712	582.93	2.38785
578.58	-0.05395	583.15	1.95178
578.8	3.64257	583.37	1.51571
579.02	-0.26734	583.59	1.07963
579.23	2.79632	583.8	0.757432
579.45	2.9073	584.02	0.808374
579.67	1.49561	584.24	0.859316
579.89	-4.017	584.46	0.910259
580.1	1.22216	584.67	0.702105
580.32	1.05588	584.89	-0.633543
580.54	-1.66107	585.11	-1.96919
580.76	5.56303	585.33	-3.30484
580.97	4.19129	585.54	-4.14873
581.19	-0.98008	585.76	-3.05269
581.41	2.84943	585.98	-1.95665
581.63	0.55303	586.19	-0.910435
581.85	3.75664	586.41	-0.00265288
582.06	1.20822	586.63	-0.018319
582.28	3.36943	586.85	-0.0339851
582.5	-1.46933	587.06	-0.0489391
582.72	2.49001	587.28	0.0313562
582.93	1.60297	587.5	0.610196
583.15	-4.60027	587.72	1.18904
583.37	-0.78228	587.93	1.74157
583.59	1.97281	588.15	2.14512
583.8	-4.39333	588.37	1.58195
584.02	-0.71494	588.58	1.04437
584.24	0.80042	588.8	0.481196
584.46	5.01159	589.02	0.125973
584.67	0.1542	589.23	0.952049
584.89	1.08728	589.45	1.81746
585.11	-0.74246	589.67	2.68287
585.33	0.64643	589.89	3.47029
585.54	-1.03688	590.1	3.75541
585.76	4.19129	590.32	4.05412
585.98	2.10853	590.54	4.35283
586.19	3.91538	590.75	4.5427
586.41	2.72066	590.97	3.71086
586.63	2.90035	591.19	2.87903
586.85	3.17018	591.4	2.085
587.06	0.6602	591.62	1.32419
587.28	-0.27152	591.84	1.42274
587.5	-0.91233	592.06	1.52129
587.93	1.46128	592.27	1.61536
588.15	0.51153	592.49	1.76037
588.37	-1.73127	592.71	2.53793
588.58	0.73429	592.92	3.28015
588.8	2.21849	593.14	4.05771
589.02	-4.98311	593.36	4.71515
589.23	3.9794	593.57	3.56168
589.45	4.51018	593.79	2.35328
589.67	1.01027	594.01	1.14488
589.89	3.42423	594.22	0.00782773
590.1	1.38303	594.44	1.10953
590.32	0.4471	594.66	2.21123
590.54	1.31279	594.87	3.26286
590.75	-1.63317	595.09	4.36456
590.97	-2.05143	595.31	3.39983
591.19	1.5557	595.52	2.47733
591.4	3.51391	595.74	1.51091
591.62	-0.72195	595.96	0.544484
591.84	2.71067	596.17	0.408087
592.06	4.32094	596.39	0.27281
592.27	2.61263	596.61	0.137532
592.49	2.20108	596.82	0.008404
592.71	4.14973	597.04	0.63019
592.92	-1.22216	597.26	1.30212
593.14	0	597.47	1.94351
593.36	0.93599	597.69	2.61545
593.57	3.32438	597.91	2.29135
593.79	-0.8981	598.12	1.91038
594.01	1.61368	598.34	1.51126
594.22	5.04105	598.55	1.13028
594.44	2.61263	598.77	0.93551
594.66	2.56063	598.99	0.769508
594.87	0.88136	599.2	0.611052
595.09	0	599.42	0.445051
595.31	0.05532	599.64	0.319112
595.52	1.65367	599.85	0.20468
595.74	-2.24015	600.07	0.0847991
595.96	2.17484	600.28	-0.0296328
596.17	-3.66423	600.5	0.010912
596.39	-0.29963	600.72	0.087808
596.61	3.22219	600.93	0.161209
596.82	1.13444	601.15	0.238105
597.04	-2.55273	601.37	0.266373
597.26	0	601.58	0.282279
597.47	3.42423	601.8	0.298942
597.69	-0.07825	602.01	0.314848
597.91	3.66423	602.23	-0.18202
598.12	-3.80211	602.45	-0.846468
598.34	-0.47179	602.66	-1.48071
598.55	4.843	602.88	-2.14516
598.77	-2.05055	603.09	-1.57563
598.99	4.02261	603.31	-0.521838
599.2	-3.4733	603.53	0.531957
599.42	3.49879	603.74	1.53785
599.64	3.52183	603.96	1.99664
599.85	1.22216	604.17	2.18256
600.07	3.27359	604.39	2.37733
600.28	0.10724	604.61	2.5721
600.5	-0.75065	604.82	2.52835
600.72	0.66096	605.04	2.36386
600.93	2.17484	605.25	2.20684
601.15	-4.54845	605.47	2.04235
601.37	-1.86557	605.69	1.62941
601.58	4.47158	605.9	1.09676
601.8	0	606.12	0.538743
602.01	1.8327	606.33	0.00609196
602.23	0	606.55	-0.180116
602.45	-2.95567	606.77	-0.0948378
602.66	-1.30334	606.98	-0.0134357
602.88	0.70038	607.2	0.0718427
603.09	0	607.41	0.436566
603.31	-1.68792	607.63	1.06192
603.53	1.54902	607.84	1.65885
603.74	0.51153	608.06	2.28421
603.96	0	608.28	2.24921
604.17	0.28489	608.49	1.62614
604.39	2.63241	608.71	0.9734
604.61	1.68792	608.92	0.350331
604.82	0	609.14	0.164812
605.04	0	609.35	0.504384
605.25	-1.76091	609.57	0.860126
605.47	1.53815	609.78	1.1997
605.69	2.90035	610	1.26379
605.9	-0.9691	610.22	0.908053
606.12	0	610.43	0.568481
606.33	-0.9691	610.65	0.212739
606.55	-1.22216	610.86	0.202047
606.77	0.95484	611.08	0.768749
606.98	-0.9691	611.29	1.30969
607.2	2.84431	611.51	1.87639
607.41	0	611.72	2.24476
607.63	0	611.94	2.24219
607.84	0	612.15	2.23974
608.06	0	612.37	2.23717
608.28	0	612.58	2.09446
608.49	1.09144	612.8	1.53033
608.71	1.13943	613.02	0.966191
608.92	0	613.23	0.4277
609.14	0	613.45	0
609.35	0	613.66	0
609.57	1.22216	613.88	0
609.78	1.9438	614.09	0
610	1.82622	614.31	0.0263029
610.22	0.28645	614.52	0.159521
610.43	-0.36984	614.74	0.299083
610.65	1.44683	614.95	0.432301
610.86	0	615.17	0.606976
611.08	1.61368	615.38	0.988303
611.29	1.64353	615.6	1.38779
611.51	0	615.81	1.76912
611.72	4.62398	616.03	2.15516
611.94	0	616.24	2.37947
612.15	3.17018	616.46	2.61446
612.37	2.24015	616.67	2.83876
612.58	2.24015	616.89	3.0394
612.8	0	617.1	2.10638
613.02	0.83777	617.32	1.12894
613.23	1.46128	617.53	0.195918
613.45	0	617.75	-0.78153
613.66	1.8327	617.96	-0.866152
613.88	-0.88136	618.18	-0.930851
614.09	0.41393	618.39	-0.99261
614.31	2.84431	618.61	-1.05731
614.52	3.11014	618.82	0.0315179
614.74	0.18885	619.04	1.2801
614.95	3.42423	619.25	2.47192
615.17	0	619.47	3.72051
615.38	0	619.68	2.77817
615.6	1.0551	619.9	1.43277
615.81	-0.48849	620.11	0.148529
616.03	4.69822	620.33	-1.19687
616.24	0	620.54	-1.16526
616.46	3.06425	620.76	-0.800331
616.67	0.70038	620.97	-0.45199
616.89	-1.38303	621.18	-0.103648
617.1	2.24015	621.4	0.275904
617.32	0	621.61	0.643741
617.53	-1.76091	621.83	1.02909
617.75	4.10777	622.04	1.39693
617.96	-0.18885	622.26	1.27162
618.18	0.21189	622.47	0.903779
618.39	0	622.69	0.518426
618.61	0	622.9	0.150589
618.82	-2.34083	623.12	0
619.04	-3.4391	623.33	0
619.25	0.41393	623.55	0
619.47	3.71068	623.76	0
619.68	0	623.97	0.255433
619.9	0	624.19	0.755905
620.11	-2.73001	624.4	1.23363
620.33	0	624.62	1.7341
620.54	-0.09545	624.83	1.60671
620.76	0	625.05	0.783107
620.97	0.9691	625.26	-0.00306326
621.18	-0.60698	625.48	-0.82667
621.4	-0.51153	625.69	-1.2439
621.61	0	625.9	-1.15756
621.83	0	626.12	-1.06711
622.04	0	626.33	-0.980764
622.26	0	626.55	-0.979995
622.47	0	626.76	-1.13808
622.69	0.51153	626.98	-1.30368
622.9	0.88136	627.19	-1.46177
623.12	3.56981	627.4	-1.32309
623.33	3.20335	627.62	-0.308352
623.55	0	627.83	0.660265
623.76	3.9794	628.05	1.67501
623.97	0	628.26	2.50269
624.19	0	628.47	2.79196
624.4	2.49198	628.69	3.09502
624.62	0	628.9	3.3843
624.83	0	629.12	3.53423
625.05	0	629.33	2.81307
625.26	0	629.54	2.09192
625.48	0.31408	629.76	1.33642
625.69	2.24015	629.97	0.651347
625.9	0	630.19	0.683304
626.12	-3.0103	630.4	0.713809
626.33	0	630.61	0.744314
626.55	1.90332	630.83	0.776272
626.76	0	631.04	-0.732695
626.98	-1.20822	631.26	-2.32639
627.19	3.52183	631.47	-3.84765
627.4	1.22216	631.68	-5.36891
627.62	0	631.9	-4.23682
627.83	1.1472	632.11	-2.8464
628.05	2.73001	632.33	-1.38977
628.26	2.55273	632.54	0.000643094
628.47	1.76091	632.75	0.0870122
628.69	0	632.97	-0.0971441
628.9	0	633.18	-0.27293
629.12	0	633.39	-0.448715
629.33	1.0551	633.61	-0.358438
629.54	3.0103	633.82	-0.180889
629.76	-0.60698	634.04	0.00511453
629.97	0	634.25	0.182663
630.19	2.62401	634.46	-0.0450628
630.4	0.79181	634.68	-0.489781
630.61	0.41393	634.89	-0.914285
630.83	0	635.1	-1.33879
631.04	0	635.32	-1.36112
631.26	0	635.53	-1.10129
631.47	-10.2325	635.74	-0.841467
631.68	0	635.96	-0.569271
631.9	0.90807	636.17	-0.0934448
632.11	0	636.38	0.586866
632.33	0	636.6	1.29957
632.54	0	636.81	1.97988
632.75	0	637.02	2.32702
632.97	0	637.24	2.18873
633.18	1.53815	637.45	2.05673
633.39	1.0551	637.67	1.91844
633.61	-12.5888	637.88	1.67676
633.82	-7.76672	638.09	1.23515
634.04	-2.78754	638.31	0.772513
634.25	-1.13943	638.52	0.330902
634.46	-2.29854	638.73	0
634.68	3.0103	638.95	0
634.89	-4.02261	639.16	0
635.1	-2.17484	639.37	0
635.32	-1.0551	639.58	-0.00907056
635.53	0.51153	639.8	-0.0736468
635.74	1.30334	640.01	-0.135288
635.96	-1.68792	640.22	-0.196929
636.17	2.10853	640.44	-0.250258
636.38	-0.79181	640.65	-0.188617
636.6	-0.21189	640.86	-0.126976
636.81	0	641.08	-0.0623998
637.02	0	641.29	-0.000758821
637.24	0	641.5	-0.0286901
637.45	0.31408	641.72	-0.059121
637.67	0	641.93	-0.0881688
637.88	0	642.14	-0.117216
638.09	0	642.36	-0.0935159
638.31	1.0551	642.57	-0.0644682
638.52	0	642.78	-0.0354205
638.73	0	642.99	-0.00637281
638.95	-0.60698	643.21	-0.226058
639.16	-0.79181	643.42	-0.499001
639.37	0.51153	643.63	-0.771943
639.58	0	643.85	-1.05788
639.8	-3.4733	644.06	-0.935229
640.01	0	644.27	-0.662287
640.22	-0.41393	644.48	-0.389345
640.44	-0.79181	644.7	-0.103405
640.65	0	644.91	0
640.86	1.0551	645.12	0
641.08	0	645.34	0
641.29	0.31408	645.55	0
641.5	0	645.76	0.025616
641.72	-1.22216	645.97	0.0751054
641.93	0	646.19	0.126951
642.14	-0.10724	646.4	0.176441
642.36	0	646.61	0.391974
642.57	2.73001	646.82	0.842471
642.78	0	647.04	1.31442
642.99	0	647.25	1.76492
643.21	0	647.46	1.90437
643.42	0	647.68	1.32695
643.63	-1.90332	647.89	0.775771
643.85	0	648.1	0.224595
644.06	-1.0551	648.31	-0.2019
644.27	0	648.53	-0.148273
644.48	0	648.74	-0.0970835
644.7	0.79181	648.95	-0.0458941
644.91	1.61368	649.16	0.0338035
645.12	0.41393	649.38	0.376142
645.34	0	649.59	0.70292
645.55	0	649.8	1.0297
645.76	0	650.01	1.35648
645.97	0	650.23	1.66181
646.19	4.35367	650.44	1.95325
646.4	0	650.65	2.2447
646.61	-0.10724	650.86	2.53615
646.82	0	651.07	1.84758
647.04	0	651.29	1.00752
647.25	0	651.5	0.205644
647.46	0	651.71	-0.596231
647.68	-0.88136	651.92	-0.819964
647.89	0	652.14	-0.896079
648.1	0	652.35	-0.968735
648.31	0	652.56	-1.04139
648.53	1.53815	652.77	-0.860037
648.74	-0.61518	652.98	-0.564182
648.95	-1.13943	653.2	-0.254238
649.16	1.61368	653.41	0.0416177
649.38	0	653.62	0.141012
649.59	1.0551	653.83	0.101462
649.8	0	654.05	0.0600287
650.01	0.26329	654.26	0.0204788
650.23	0	654.47	0.398597
650.44	0	654.68	1.22521
650.65	0	654.89	2.05183
650.86	0	655.11	2.91781
651.07	0	655.32	2.93091
651.29	0	655.53	1.60914
651.5	0	655.74	0.287359
651.71	0	655.95	-1.03442
651.92	3.93575	656.17	-1.95082
652.14	0	656.38	-1.57037
652.35	0	656.59	-1.18993
652.56	0	656.8	-0.809481
652.77	0	657.01	-0.378225
652.98	0	657.22	0.412108
653.2	0	657.44	1.24008
653.41	0	657.65	2.03041
653.62	0	657.86	2.78908
653.83	0	658.07	2.02927
654.05	0	658.28	1.26945
654.26	0	658.49	0.509634
654.47	0	658.71	-0.286364
654.68	0	658.92	-0.196704
654.89	0	659.13	-0.0300364
655.11	0	659.34	0.136631
655.32	0	659.55	0.303299
655.53	0	659.76	0.167946
655.74	0	659.98	-0.0706575
655.95	0	660.19	-0.298416
656.17	0.88136	660.4	-0.526174
656.38	0	660.61	0.0153504
656.59	0.41393	660.82	0.949332
656.8	0	661.03	1.88331
657.01	-1.0551	661.25	2.86177
657.22	0	661.46	2.87674
657.44	0	661.67	2.16563
657.65	0	661.88	1.45453
657.86	0	662.09	0.743424
658.07	-0.41393	662.3	0.368318
658.28	0	662.51	0.481787
658.49	0	662.73	0.60066
658.71	3.75664	662.94	0.714129
658.92	0	663.15	0.671357
659.13	0	663.36	0.270774
659.34	0	663.57	-0.129808
659.55	-0.55517	663.78	-0.53039
659.76	1.53815	663.99	-0.833739
659.98	0	664.2	-0.597898
660.19	0	664.42	-0.350827
660.4	0	664.63	-0.114986
660.61	-0.51153	664.84	0.146481
660.82	0	665.05	0.902745
661.03	0.60698	665.26	1.65901
661.25	-1.53815	665.47	2.41527
661.46	0	665.68	3.17154
661.67	0	665.89	2.54579
661.88	0	666.11	1.72595
662.09	-2.43038	666.32	0.943368
662.3	0	666.53	0.160788
662.51	0	666.74	0
662.73	-1.0551	666.95	0
662.94	1.0551	667.16	0
663.15	-0.51153	667.37	0
663.36	0	667.58	0.065376
663.57	0.9691	667.79	0.166989
663.78	-0.51153	668	0.268602
663.99	-0.41393	668.21	0.370215
664.2	0	668.43	0.366957
664.42	0	668.64	0.265344
664.63	-0.51153	668.85	0.163731
664.84	0	669.06	0.0621179
665.05	0	669.27	0
665.26	0	669.48	0
665.47	-3.66423	669.69	0
665.68	0	669.9	0
665.89	0	670.11	-0.119204
666.11	-0.21189	670.32	-0.621065
666.32	0	670.53	-1.12293
666.53	0.10724	670.74	-1.62479
666.74	2.73001	670.96	-1.95132
666.95	0.31408	671.17	-0.966185
667.16	-1.0551	671.38	0.0189489
667.37	0	671.59	1.00408
667.58	0	671.8	1.98922
667.79	0	672.01	1.52549
668	-2.10853	672.22	1.03645
668.21	0	672.43	0.5474
668.43	-0.94976	672.64	0.0583533
668.64	0	672.85	0.23392
668.85	1.0551	673.06	0.544012
669.06	0	673.27	0.854103
669.27	0	673.48	1.16419
669.48	0.9691	673.69	1.13095
669.69	1.68792	673.9	0.936509
669.9	0	674.11	0.742068
670.11	0	674.32	0.547627
670.32	0	674.53	0.653135
670.53	-1.90332	674.74	1.02534
670.74	0	674.95	1.39754
670.96	0	675.17	1.78747
671.17	-0.10724	675.38	1.79992
671.38	1.43091	675.59	1.32727
671.59	-0.70038	675.8	0.85461
671.8	0	676.01	0.381953
672.01	-2.43038	676.22	0.0320809
672.22	0	676.43	0.00648962
672.43	0	676.64	-0.0191016
672.64	0	676.85	-0.0446929
672.85	0	677.06	-0.0651273
673.06	0	677.27	-0.0489573
673.27	0.88136	677.48	-0.0327874
673.48	0	677.69	-0.0166174
673.69	0	677.9	-0.000447493
673.9	2.0412	678.11	0
674.11	0.70038	678.32	0
674.32	0	678.53	0
674.53	0	678.74	0
674.74	0	678.95	0
674.95	0.21189	679.16	0
675.17	0	679.37	0
675.38	0	679.58	0
675.59	0	679.79	-0.0791842
675.8	0.10724	680	-0.197368
676.01	0	680.21	-0.315552
676.22	0	680.42	-0.433737
676.43	0	680.63	-0.429282
676.64	0	680.84	-0.311098
676.85	0	681.05	-0.192913
677.06	2.61263	681.26	-0.0747293
677.27	0	681.47	0.107461
677.48	0	681.68	0.399721
677.69	0	681.89	0.691981
677.9	0	682.1	0.984241
678.11	0	682.31	1.14994
678.32	2.90035	682.52	0.857676
678.53	0	682.73	0.565416
678.74	-0.88136	682.94	0.273156
678.95	0	683.14	-0.006852
679.16	0	683.35	-0.392885
679.37	0	683.56	-0.778918
679.58	-0.8052	683.77	-1.16495
679.79	0	683.98	-1.55098
680	0	684.19	-1.4862
680.21	0	684.4	-1.35201
680.42	0	684.61	-1.21782
680.63	0	684.82	-1.08363
680.84	0	685.03	-0.85142
681.05	0	685.24	-0.580219
681.26	0	685.45	-0.309018
681.47	0	685.66	-0.0378176
681.68	3.27359	685.87	0.133414
681.89	0	686.08	0.227451
682.1	0.10724	686.29	0.321487
682.31	-0.21189	686.5	0.415523
682.52	0	686.71	0.367719
682.73	0	686.92	0.118409
682.94	0	687.12	-0.119029
683.14	0	687.33	-0.368339
683.35	0.60698	687.54	-0.69883
683.56	4.02261	687.75	-1.3269
683.77	0	687.96	-1.95497
683.98	0	688.17	-2.58304
684.19	0.77605	688.38	-3.16594
684.4	0	688.59	-3.07909
684.61	0	688.8	-2.99225
684.82	0	689.01	-2.9054
685.03	0	689.22	-2.81855
685.24	0	689.43	-2.03437
685.45	1.0551	689.64	-1.18291
685.66	0.41393	689.84	-0.371993
685.87	0	690.05	0.479467
686.08	-0.30489	690.26	0.599303
686.29	0	690.47	0.424982
686.5	0	690.68	0.250661
686.71	0	690.89	0.0763393
686.92	2.0412	691.1	0
687.12	0	691.31	0
687.33	0	691.52	0
687.54	0	691.73	0
687.75	0	691.93	0.0738807
687.96	2.90035	692.14	0.277242
688.17	0	692.35	0.480603
688.38	0	692.56	0.683964
688.59	0	692.77	0.801043
688.8	0	692.98	0.597682
689.01	-0.41393	693.19	0.394321
689.22	0	693.4	0.19096
689.43	0	693.6	0
689.64	0	693.81	0
689.84	0	694.02	0
690.05	1.13943	694.23	0
690.26	-1.30334	694.44	0
690.47	1.90332	694.65	0
690.68	0	694.86	0
690.89	0	695.07	0
691.1	0	695.27	0
691.31	0	695.48	0
691.52	0	695.69	0
691.73	0	695.9	0
691.93	0	696.11	0
692.14	0	696.32	0
692.35	0	696.53	0
692.56	0	696.73	0
692.77	0	696.94	0
692.98	1.13943	697.15	0.0166691
693.19	0	697.36	0.0698427
693.4	-0.41393	697.57	0.123016
693.6	0	697.78	0.17619
693.81	0	697.98	0.255
694.02	-0.10724	698.19	0.553751
694.23	1.61368	698.4	0.852502
694.44	0.60698	698.61	1.15125
694.65	0	698.82	1.45
694.86	0	699.03	1.1218
695.07	0	699.23	0.786632
695.27	0	699.44	0.434708
695.48	-1.39047	699.65	0.082784
695.69	0	699.86	0.0292264
695.9	0	700.07	0.0674425
696.11	0	700.28	0.105659
696.32	0	700.48	0.142055
696.53	0	700.69	0.141263
696.73	0	700.9	0.110558
696.94	0	701.11	0.0798533
697.15	0	701.32	0.0491486
697.36	0	701.52	0.0284229
697.57	0	701.73	0.0209114
697.78	-0.41393	701.94	0.0134
697.98	0	702.15	0.00588858
698.19	0	702.36	-0.0146511
698.4	0	702.56	-0.0792348
698.61	0	702.77	-0.147048
698.82	0	702.98	-0.214861
699.03	0	703.19	-0.2852
699.23	0	703.4	-0.499285
699.44	0.88136	703.6	-0.703175
699.65	0	703.81	-0.91726
699.86	1.76091	704.02	-1.13135
700.07	0	704.23	-1.06703
700.28	0	704.44	-0.940972
700.48	-1.22216	704.64	-0.820919
700.69	0	704.85	-0.694863
700.9	0	705.06	-0.550348
701.11	0	705.27	-0.394506
701.32	0	705.47	-0.246085
701.52	-0.29963	705.68	-0.0902425
701.73	0	705.89	-0.0624539
701.94	0	706.1	-0.210823
702.15	0	706.3	-0.352126
702.36	0	706.51	-0.500495
702.56	0	706.72	-0.788073
702.77	-0.70038	706.93	-1.56306
702.98	0	707.14	-2.33805
703.19	0	707.34	-3.07614
703.4	0	707.55	-3.81076
703.6	0	707.76	-2.85911
703.81	0	707.97	-1.90747
704.02	0	708.17	-1.00114
704.23	0	708.38	-0.0494931
704.44	0	708.59	0.0940984
704.64	0	708.8	0.0658114
704.85	0	709	0.0388714
705.06	-3.56981	709.21	0.0105844
705.27	0	709.42	0.0091678
705.47	1.22216	709.62	0.0231194
705.68	0	709.83	0.0377686
705.89	-0.9691	710.04	0.0524178
706.1	0	710.25	0.0675675
706.3	1.30334	710.45	0.0826352
706.51	0	710.66	0.0984564
706.72	0	710.87	0.114277
706.93	0	711.08	-0.0712553
707.14	0	711.28	-0.896285
707.34	0	711.49	-1.76257
707.55	0	711.7	-2.62885
707.76	0	711.9	-3.45388
707.97	0	712.11	-3.02467
708.17	0	712.32	-2.57153
708.38	0	712.53	-2.1184
708.59	0	712.73	-1.68685
708.8	0	712.94	-1.17573
709	0	713.15	-0.648543
709.21	0	713.35	-0.146463
709.42	0	713.56	0.380721
709.62	-0.70038	713.77	0.666701
709.83	-2.78754	713.97	0.775638
710.04	0	714.18	0.890021
710.25	0	714.39	1.0044
710.45	0	714.6	0.974878
710.66	0	714.8	0.728318
710.87	0	715.01	0.469429
711.08	0	715.22	0.21054
711.28	0	715.42	0.00392787
711.49	0	715.63	0.0321584
711.7	0	715.84	0.0603889
711.9	0	716.04	0.0872752
712.11	1.68792	716.25	0.115506
712.32	0	716.46	0.0906427
712.53	0	716.66	0.0637565
712.73	4.31364	716.87	0.0355259
712.94	0	717.08	0.00729538
713.15	0	717.28	-0.266062
713.35	0	717.49	-0.649459
713.56	0	717.7	-1.03286
713.77	0	717.9	-1.398
713.97	0	718.11	-1.61594
714.18	-1.0551	718.32	-1.66522
714.39	0	718.52	-1.71215
714.6	1.8327	718.73	-1.76142
714.8	0	718.94	-1.66785
715.01	0	719.14	-1.25578
715.22	0	719.35	-0.823107
715.42	0	719.56	-0.390434
715.63	-1.22216	719.76	0
715.84	-3.32438	719.97	0
716.04	0	720.18	0
716.25	0	720.38	0
716.46	0	720.59	0
716.66	0	720.79	0
716.87	0	721	0
717.08	0	721.21	0
717.28	0	721.41	0
717.49	0	721.62	0.194274
717.7	0	721.83	0.51548
717.9	2.95567	722.03	0.82139
718.11	0	722.24	1.1426
718.32	0.10724	722.44	1.38813
718.52	-0.41393	722.65	1.5409
718.73	0	722.86	1.69367
718.94	0	723.06	1.83917
719.14	0	723.27	1.89187
719.35	0	723.48	1.4179
719.56	0	723.68	0.966495
719.76	0	723.89	0.49252
719.97	1.61368	724.09	0.0411149
720.18	-1.22216	724.3	0.285963
720.38	0	724.51	0.599088
720.59	0	724.71	0.897302
720.79	0	724.92	1.21043
721	0	725.12	1.09102
721.21	0	725.33	0.777897
721.41	-0.66947	725.54	0.464772
721.62	0	725.74	0.166558
721.83	-1.0551	725.95	0
722.03	-0.70038	726.15	0
722.24	0	726.36	0
722.44	0	726.56	0
722.65	1.97281	726.77	-0.0559191
722.86	0	726.98	-0.308169
723.06	0	727.18	-0.548406
723.27	0.70038	727.39	-0.800656
723.48	0	727.59	-1.04089
723.68	0	727.8	-0.816567
723.89	-2.10853	728.01	-0.580162
724.09	0	728.21	-0.355015
724.3	0	728.42	-0.118611
724.51	0	728.62	0.15827
724.71	0	728.83	0.46565
724.92	0	729.03	0.758392
725.12	0.9691	729.24	1.06577
725.33	0	729.44	1.06955
725.54	0	729.65	0.778011
725.74	0	729.86	0.486476
725.95	0	730.06	0.208823
726.15	0	730.27	-0.0719086
726.36	0	730.47	-0.313297
726.56	0	730.68	-0.566755
726.77	0	730.88	-0.808143
726.98	0	731.09	-1.04269
727.18	0	731.29	-0.801298
727.39	0	731.5	-0.54784
727.59	0	731.7	-0.306452
727.8	1.90332	731.91	-0.0529942
728.01	0	732.12	-0.313917
728.21	0	732.32	-0.691919
728.42	0	732.53	-1.08882
728.62	0	732.73	-1.46683
728.83	0	732.94	-1.54345
729.03	0	733.14	-1.36127
729.24	0	733.35	-1.16998
729.44	0	733.55	-0.9878
729.65	0	733.76	-1.09392
729.86	0	733.96	-1.86185
730.06	0	734.17	-2.66818
730.27	0	734.37	-3.43611
730.47	1.38303	734.58	-4.1484
730.68	0	734.78	-3.18464
730.88	0	734.99	-2.1727
731.09	0	735.19	-1.20894
731.29	0	735.4	-0.197
731.5	0	735.6	0.443851
731.7	0	735.81	1.02963
731.91	0	736.01	1.58752
732.12	1.0551	736.22	2.1733
732.32	0	736.42	1.91481
732.53	0	736.63	0.903938
732.73	0	736.83	-0.0587964
732.94	0	737.04	-1.06967
733.14	0	737.24	-1.39377
733.35	0	737.45	0.00609199
733.55	0	737.65	1.3393
733.76	0	737.86	2.73916
733.96	0	738.06	4.0284
734.17	0	738.27	3.05362
734.37	0	738.47	2.12527
734.58	0	738.68	1.15049
734.78	0	738.88	0.222136
734.99	0	739.08	-0.0648679
735.19	0	739.29	-0.154403
735.4	0	739.49	-0.239674
735.6	0	739.7	-0.329209
735.81	0	739.9	-0.328868
736.01	0	740.11	-0.239333
736.22	0	740.31	-0.154061
736.42	0	740.52	-0.0645261
736.63	0	740.72	0.000884218
736.83	0	740.93	0.00470041
737.04	-0.51153	741.13	0.00833488
737.24	-2.43038	741.33	0.0119694
737.45	0	741.54	0.0157855
737.65	0	741.74	0.0122632
737.86	0	741.95	0.00844705
738.06	-2.49198	742.15	0.00481258
738.27	0	742.36	0.000996384
738.47	0	742.56	0.084196
738.68	0	742.77	0.205992
738.88	0	742.97	0.321988
739.08	0	743.17	0.437984
739.29	-1.90332	743.38	0.643223
739.49	-0.41393	743.58	0.937847
739.7	0	743.79	1.2472
739.9	0	743.99	1.54183
740.11	4.54845	744.2	1.71087
740.31	0	744.4	1.33228
740.52	0	744.6	0.953681
740.72	0	744.81	0.556156
740.93	0	745.01	0.177561
741.13	0	745.22	0.109174
741.33	0	745.42	0.0771488
741.54	0	745.62	0.0451238
741.74	0	745.83	0.0114975
741.95	0.51153	746.03	-0.307734
742.15	0	746.24	-0.811838
742.36	0	746.44	-1.29194
742.56	0	746.64	-1.77203
742.77	0	746.85	-1.90103
742.97	0.88136	747.05	-1.39985
743.17	0	747.26	-0.873611
743.38	0	747.46	-0.372431
743.58	0	747.66	0.0898936
743.79	0	747.87	0.0614058
743.99	0	748.07	0.0342746
744.2	0	748.28	0.00578684
744.4	-1.61368	748.48	-0.0213444
744.6	0	748.68	0.480866
744.81	0	748.89	1.1345
745.01	0	749.09	1.757
745.22	0	749.29	2.3795
745.42	2.61263	749.5	2.34413
745.62	0	749.7	1.72768
745.83	0	749.91	1.0804
746.03	0	750.11	0.463947
746.24	0	750.31	0.085493
746.44	0	750.52	0.448345
746.64	0	750.72	0.793918
746.85	0	750.92	1.13949
747.05	0	751.13	1.50234
747.26	0	751.33	1.69273
747.46	0	751.53	1.88133
747.66	0	751.74	2.07937
747.87	0	751.94	2.26798
748.07	0	752.14	1.96512
748.28	-0.41393	752.35	1.40423
748.48	0.9691	752.55	0.870049
748.68	0	752.75	0.33587
748.89	0	752.96	0.14266
749.09	0	753.16	0.481325
749.29	-0.84321	753.36	0.819991
749.5	1.68792	753.57	1.17559
749.7	0	753.77	1.42612
749.91	0	753.97	0.9815
750.11	-1.76091	754.18	0.514653
750.31	0	754.38	0.0700372
750.52	1.76091	754.58	-0.374579
750.72	-1.0551	754.79	-0.371347
750.92	0	754.99	-0.265397
751.13	0	755.19	-0.159446
751.33	0	755.4	-0.048198
751.53	0	755.6	-0.0952485
751.74	-1.22216	755.8	-0.269988
751.94	0	756.01	-0.453463
752.14	0	756.21	-0.628202
752.35	0	756.41	-0.686531
752.55	-1.61368	756.62	-0.352893
752.75	0	756.82	-0.0351434
752.96	0	757.02	0.282606
753.16	0	757.22	0.600356
753.36	0	757.43	1.17732
753.57	0	757.63	1.74396
753.77	1.13943	757.83	2.31059
753.97	-2.17484	758.04	2.90556
754.18	0	758.24	2.80989
754.38	0	758.44	2.38643
754.58	0.51153	758.64	1.96297
754.79	0	758.85	1.51834
754.99	0	759.05	1.14609
755.19	0	759.25	0.864794
755.4	0.41393	759.46	0.56943
755.6	0	759.66	0.28813
755.8	0	759.86	0.0202149
756.01	0	760.06	-0.00121651
756.21	0	760.27	-0.0237194
756.41	0	760.47	-0.0451508
756.62	0	760.67	-0.0665822
756.82	0	760.87	-0.313103
757.02	-1.76091	761.08	-0.653792
757.22	-0.79181	761.28	-0.978258
757.43	1.13943	761.48	-1.30272
757.63	0	761.68	-1.33833
757.83	0	761.89	-0.980273
758.04	0	762.09	-0.639267
758.24	0	762.29	-0.298261
758.44	1.22216	762.49	0
758.64	0	762.7	0
758.85	3.0103	762.9	0
759.05	0	763.1	0
759.25	0	763.3	0
759.46	0	763.51	0.131994
759.66	0	763.71	0.284301
759.86	-0.9691	763.91	0.436607
760.06	0	764.11	0.588914
760.27	0	764.32	0.578887
760.47	-1.0551	764.52	0.426581
760.67	0	764.72	0.274274
760.87	0	764.92	0.121967
761.08	1.22406	765.12	0.0160066
761.28	3.06425	765.33	0.100379
761.48	0	765.53	0.180734
761.68	2.84431	765.73	0.261089
761.89	0	765.93	0.341444
762.09	0	766.14	0.274672
762.29	1.8327	766.34	0.194317
762.49	0	766.54	0.113962
762.7	0	766.74	0.0336073
762.9	0	766.94	0.0720549
763.1	0	767.15	0.202104
763.3	0	767.35	0.32596
763.51	0	767.55	0.449816
763.71	0	767.75	0.506035
763.91	0	767.95	0.382179
764.11	0	768.16	0.25213
764.32	0	768.36	0.128274
764.52	0	768.56	0.00441811
764.72	0	768.76	-0.13211
764.92	0	768.96	-0.269107
765.12	0.51153	769.16	-0.406104
765.33	0	769.37	-0.549951
765.53	-1.90332	769.57	-0.0949941
765.73	0	769.77	0.670912
765.93	-2.17484	769.97	1.43682
766.14	0	770.17	2.20272
766.34	0	770.38	2.52307
766.54	0	770.58	1.89416
766.74	0	770.78	1.26525
766.94	0	770.98	0.636345
767.15	-1.38303	771.18	0.007436
767.35	0	771.38	0
767.55	-3.11754	771.59	0
767.75	0	771.79	0
767.95	0	771.99	0
768.16	0	772.19	-0.223722
768.36	0	772.39	-0.552986
768.56	0	772.59	-0.88225
768.76	0.79181	772.79	-1.21151
768.96	0.31408	773	-1.31254
769.16	0	773.2	-0.981778
769.37	0	773.4	-0.651014
769.57	0	773.6	-0.320251
769.77	0	773.8	0.015868
769.97	-0.9691	774	0.791977
770.17	1.68792	774.2	1.56809
770.38	0	774.4	2.34419
770.58	0	774.61	3.15911
770.78	-2.49198	774.81	2.84248
770.98	0	775.01	2.06487
771.18	0	775.21	1.28726
771.38	0	775.41	0.509653
771.59	-3.66423	775.61	0.0129709
771.79	0	775.81	0.0506125
771.99	0	776.01	0.0882541
772.19	-0.10724	776.22	0.127778
772.39	0	776.42	0.16844
772.59	0	776.62	0.29029
772.79	0	776.82	0.412141
773	0	777.02	0.533991
773.2	0	777.22	0.655841
773.4	0	777.42	0.78437
773.6	-3.4733	777.62	0.916082
773.8	0.79181	777.82	1.04779
774	0	778.02	1.17951
774.2	0	778.23	1.16165
774.4	1.76091	778.43	0.869518
774.61	0	778.63	0.577391
774.81	0	778.83	0.285264
775.01	0	779.03	-0.00456972
775.21	0	779.23	-0.0608022
775.41	-0.51153	779.43	-0.117035
775.61	0	779.63	-0.173267
775.81	-1.22216	779.83	-0.2295
776.01	0	780.03	-0.0855649
776.22	-1.30334	780.23	0.165678
776.42	-0.41393	780.43	0.416922
776.62	0	780.64	0.680727
776.82	0.88136	780.84	0.780716
777.02	0	781.04	0.590062
777.22	-1.90332	781.24	0.399408
777.42	0	781.44	0.208754
777.62	0	781.64	0.0181
777.82	0	781.84	0.475565
778.02	0	782.04	0.943858
778.23	0	782.24	1.41215
778.43	0	782.44	1.88044
778.63	0	782.64	1.76137
778.83	0	782.84	1.28964
779.03	0	783.04	0.817912
779.23	0	783.24	0.346185
779.43	0	783.44	0
779.63	0	783.64	0
779.83	-1.61368	783.84	0
780.03	0	784.04	0
780.23	0	784.24	0
780.43	0	784.44	0
780.64	0	784.64	0
780.84	0	784.85	0
781.04	1.46128	785.05	0
781.24	0	785.25	-0.141623
781.44	1.76091	785.45	-0.378176
781.64	0	785.65	-0.614729
781.84	0	785.85	-0.851281
782.04	0	786.05	-0.989915
782.24	0	786.25	-0.818437
782.44	-0.51153	786.45	-0.646959
782.64	0.88136	786.65	-0.475481
782.84	-0.21189	786.85	-0.304003
783.04	-1.30334	787.05	-0.257696
783.24	0	787.25	-0.228254
783.44	-0.21189	787.45	-0.198811
783.64	0	787.65	-0.169369
783.84	0	787.85	-0.535605
784.04	0	788.05	-1.26338
784.24	1.90332	788.25	-1.99115
784.44	0	788.45	-2.71892
784.64	0	788.65	-3.2024
784.85	0	788.85	-2.43899
785.05	-1.97281	789.05	-1.67559
785.25	0	789.25	-0.912184
785.45	-3.27359	789.45	-0.14878
785.65	0	789.65	-0.498554
785.85	0	789.85	-1.11779
786.05	0	790.04	-1.70607
786.25	0	790.24	-2.3253
786.45	0	790.44	-2.45362
786.65	8.84205	790.64	-1.83438
786.85	0	790.84	-1.21514
787.05	0.79181	791.04	-0.595907
787.25	0	791.24	0
787.45	-0.41393	791.44	0
787.65	0	791.64	0
787.85	0	791.84	0
788.05	0	792.04	0
788.25	0	792.24	0
788.45	-2.36789	792.44	0
788.65	0	792.64	0
788.85	0.9691	792.84	0
789.05	0	793.04	0
789.25	0	793.24	0
789.45	0	793.44	0
789.65	0	793.64	0
789.85	0	793.84	0
790.04	0	794.04	1.0019
790.24	0	794.23	1.9918
790.44	0	794.43	3.0338
790.64	0	794.63	4.0758
790.84	0	794.83	3.96575
791.04	0	795.03	2.92375
791.24	0	795.23	1.88175
791.44	0	795.43	0.839758
791.64	0	795.63	0.0188302
791.84	0	795.83	0.115849
792.04	0	796.03	0.212868
792.24	-3.37459	796.23	0.309887
792.44	0	796.43	0.406906
792.64	0.20685	796.62	0.369192
792.84	0	796.82	0.300835
793.04	0	797.02	0.232478
793.24	1.0551	797.22	0.164121
793.44	0	797.42	0.1127
793.64	-2.24015	797.62	0.0840379
793.84	0	797.82	0.0553762
794.04	0	798.02	0.0267145
794.23	0	798.22	0
794.43	0	798.42	0
794.63	0	798.61	0
794.83	0	798.81	0
795.03	-0.31408	799.01	0
795.23	0	799.21	0
795.43	0	799.41	0
795.63	-0.41393	799.61	0
795.83	0	799.81	0
796.03	0	800.01	0.0652096
796.23	0.9691	800.2	0.271362
796.43	0	800.4	0.488366
796.62	0.79181	800.6	0.705369
796.82	0	800.8	0.922372
797.02	-1.97281	801	0.847091
797.22	0	801.2	0.736343
797.42	0	801.4	0.625594
797.62	0	801.6	0.514846
797.82	0	801.79	0.433352
798.02	0	801.99	0.371701
798.22	0	802.19	0.310051
798.42	0	802.39	0.2484
798.61	0	802.59	0.188869
798.81	-0.80656	802.79	0.144265
799.01	0	802.98	0.101892
799.21	0	803.18	0.0572878
799.41	-0.79181	803.38	0.0126839
799.61	0	803.58	0
799.81	0	803.78	0
800.01	0	803.98	0
800.2	0.88136	804.17	0
800.4	0	804.37	0
800.6	-1.61368	804.57	0
800.8	0	804.77	0
801	0	804.97	0
801.2	0	805.17	0
801.4	3.89166	805.36	0
801.6	0	805.56	0
801.79	0	805.76	0
801.99	0	805.96	0
802.19	-2.61263	806.16	0
802.39	0	806.35	0
802.59	0	806.55	0
802.79	1.22216	806.75	0
802.98	0	806.95	-0.0422346
803.18	0	807.15	-0.365224
803.38	0	807.34	-0.672064
803.58	0.70038	807.54	-0.995054
803.78	0	807.74	-1.31804
803.98	0	807.94	-1.17461
804.17	0	808.14	-0.851618
804.37	0	808.33	-0.544778
804.57	0	808.53	-0.221788
804.77	0	808.73	-0.00372742
804.97	0	808.93	-0.0156237
805.17	-0.88136	809.13	-0.02752
805.36	0	809.32	-0.0388214
805.56	0	809.52	-0.0507177
805.76	0	809.72	0.180692
805.96	0	809.92	0.437759
806.16	0	810.11	0.681972
806.35	-0.60698	810.31	0.939039
806.55	0	810.51	1.09378
806.75	-2.30449	810.71	1.14449
806.95	0	810.9	1.19268
807.15	2.61263	811.1	1.24339
807.34	0	811.3	1.27193
807.54	0	811.5	1.06821
807.74	0	811.69	0.874676
807.94	0	811.89	0.670956
808.14	0	812.09	0.467237
808.33	0	812.29	0.240139
808.53	0	812.48	0.0138686
808.73	2.90035	812.68	-0.22431
808.93	0	812.88	-0.462489
809.13	-2.30449	813.08	-0.75222
809.32	0	813.27	-1.16005
809.52	-1.90332	813.47	-1.58935
809.72	0	813.67	-2.01864
809.92	0	813.87	-2.44794
810.11	0	814.06	-2.04102
810.31	0	814.26	-1.46571
810.51	0	814.46	-0.890401
810.71	0	814.65	-0.343859
810.9	0	814.85	-0.0941482
811.1	0	815.05	-0.32817
811.3	0	815.25	-0.562193
811.5	0	815.44	-0.784514
811.69	1.30334	815.64	-1.01854
811.89	0	815.84	-0.787515
812.09	0	816.03	-0.565194
812.29	0	816.23	-0.331172
812.48	1.30334	816.43	-0.0971497
812.68	0	816.63	-0.0877639
812.88	0	816.82	-0.230318
813.08	0.49218	817.02	-0.380376
813.27	0	817.22	-0.530433
813.47	0	817.41	-0.635127
813.67	0	817.61	-0.48507
813.87	0	817.81	-0.335013
[truncated: 50 more rows]

## Sheet: Fig.3g
Measured mode dispersion and mode dispersion in transverse-electric (TE) and transverse-magnetic (TM) polarizations for planar OLEDs
Viewing Angle (degree)	EL Intensity (a. u.)
	470 nm		500 nm
	TE	TM	TE	TM
-90	1	1.475	1	1
-85	1	1.025	1	1
-80	1	1	1	1
-75	1	1	1.075	1
-70	1	1.875	1.175	1
-65	1	1.675	2.025	1
-60	1	1	1.275	1.675
-55	1	1.975	1	2
-50	1	2.025	1	1
-45	1.425	1.925	1.1	1.45
-40	1	3.125	1	1.35
-35	1.875	2.675	2.35	3.1
-30	5.625	3.65	2.825	4.175
-25	7.725	1.45	3.225	1.475
-20	11.775	1.45	3.775	2.425
-15	13.025	2.675	3.2	2.05
-10	14.55	2.875	4.275	2.425
-5	17.375	2.725	5.15	3.75
0	19.225	1.7	6.575	3.825
5	17.375	2.725	5.15	3.75
10	14.55	2.875	4.275	2.425
15	13.025	2.675	3.2	2.05
20	11.775	1.45	3.775	2.425
25	7.725	1.45	3.225	1.475
30	5.625	3.65	2.825	4.175
35	1.875	2.675	2.35	3.1
40	1	3.125	1	1.35
45	1.425	1.925	1.1	1.45
50	1	2.025	1	1
55	1	1.975	1	2
60	1	1	1.275	1.675
65	1	1.675	2.025	1
70	1	1.875	1.175	1
75	1	1	1.075	1
80	1	1	1	1
85	1	1.025	1	1
90	1	1.475	1	1

## Sheet: Fig.3j
Measured mode dispersion and mode dispersion in transverse-electric (TE) and transverse-magnetic (TM) polarizations for corrugated OLEDs
Viewing Angle (degree)	EL Intensity (a. u.)
	470 nm		500 nm
	TE	TM	TE	TM
-90	1	1	1	1.325
-85	1	1	1	1.025
-80	1	1	1	1.95
-75	1	1	1	1.1
-70	1.625	1	2.425	1.6
-65	3.35	1.55	2.65	2.8
-60	6.7	2.2	5.2	3.65
-55	11.575	3.875	7.075	4.475
-50	15.325	4.825	8.425	4.95
-45	20.95	3.95	9.45	6.075
-40	29.9	5.675	10.6	8.95
-35	45.85	5.35	14.3	9.875
-30	60.9	6.3	16.9	11.1
-25	79.125	4.275	21.9	11.825
-20	92.05	5.8	26.4	13.75
-15	101.3	5.725	30.8	13.725
-10	109.05	6	35.2	13.375
-5	116.8	5.55	40.075	15.075
0	134.7	5.275	45.65	15.55
5	116.8	5.55	40.075	15.075
10	109.05	6	35.2	13.375
15	101.3	5.725	30.8	13.725
20	92.05	5.8	26.4	13.75
25	79.125	4.275	21.9	11.825
30	60.9	6.3	16.9	11.1
35	45.85	5.35	14.3	9.875
40	29.9	5.675	10.6	8.95
45	20.95	3.95	9.45	6.075
50	15.325	4.825	8.425	4.95
55	11.575	3.875	7.075	4.475
60	6.7	2.2	5.2	3.65
65	3.35	1.55	2.65	2.8
70	1.625	1	2.425	1.6
75	1	1	1	1.1
80	1	1	1	1.95
85	1	1	1	1.025
90	1	1	1	1.325

## Sheet: Fig.4f
Summary extinction ratio (ER) and full width at half maximum (FWHM) of LP-LED for TE polarization mode emission.
Wavelength (nm)	FWHM	Extinction ratio (10log(ITE ITM-1))
447	110	6.0206
575	30	6.9897
520	19	4.77121
540	90	22.2272
511	60	10.7918
450	110	13.2222
630	130	3.80211
550	200	5.44068
520	85	13.9794
520	70	16.0206
530	20	11.1394
530	100	4.77121
470	28	15.7978

[truncated: 10 more sheets: Fig.S1a, Fig.S1b, Fig.S2a, Fig.S2b, Fig.S4a, Fig.S4b, Fig.S5, Fig.S6, Fig.S7, Fig.S9]
